# Supplementary material for: Syntactic Priming in American Sign Language
Source: PLoS One. 2015 Mar 18;10(3):e0119611. doi: 10.1371/journal.pone.0119611 (PMC4364966; doi:10.1371/journal.pone.0119611)
Supplement: S1 Dataset — (ZIP) [file pone.0119611.s002.zip]

Archive with 5 entries (4 files):
- S1_A.r
- __MACOSX/
- __MACOSX/._S1_A.r
- S1_B.dat
- __MACOSX/._S1_B.dat
