# Supplementary material for: Syntactic Priming in American Sign Language
Source: PLoS One. 2015 Mar 18;10(3):e0119611. doi: 10.1371/journal.pone.0119611 (PMC4364966; doi:10.1371/journal.pone.0119611)
Supplement: S1 Dataset — (ZIP) [file pone.0119611.s002.zip › S1_B.dat]

SubjectID	Stimulus	NounType	PrimeType	Pre-Post
HL2_01	obj178giraffe_red	same	post	1
HL2_01	obj431sun_red	same	pre	1
HL2_01	obj003airplane_yellow	same	post	1
HL2_01	obj089chair_brown	diff	pre	1
HL2_01	obj314piano_green	same	pre	1
HL2_01	obj380scissors_purple	diff	post	1
HL2_01	obj141eagle_brown	same	pre	1
HL2_01	obj193hammer_blue	diff	pre	1
HL2_01	obj179girl_yellow	diff	pre	1
HL2_01	obj459tomato_green	same	post	1
HL2_01	obj476turtle_yellow	diff	post	1
HL2_01	toast_purple	same	pre	1
HL2_01	obj067butterfly_green	diff	post	1
HL2_01	obj284nurse_yellow	same	post	1
HL2_01	obj157fish_green	diff	pre	1
HL2_01	obj411sock_blue	same	pre	1
HL2_01	obj111cow_purple	diff	pre	1
HL2_01	obj355ring_blue	diff	post	1
HL2_01	obj181glasses_blue	diff	pre	1
HL2_01	obj090cheese_green	same	pre	1
HL2_01	obj192hamburger_green	diff	pre	1
HL2_01	obj283nose_purple	same	pre	1
HL2_01	obj045bird_green	diff	post	1
HL2_01	obj106comb_red	diff	pre	1
HL2_01	obj051book_blue	same	post	1
HL2_01	obj095church_purple	same	post	1
HL2_01	obj164flute_red	diff	pre	1
HL2_01	obj235lawnmower_yellow	diff	post	1
HL2_01	obj290owl_yellow	same	pre	1
HL2_01	obj127doctor_brown	same	post	1
HL2_01	coffee_brown	diff	post	1
HL2_01	obj063broom_brown	same	post	1
HL2_01	obj071cake_red	same	pre	1
HL2_01	obj336potato_blue	diff	post	1
HL2_01	obj144egg_purple	diff	pre	1
HL2_01	rainbow_red	diff	post	1
HL2_01	obj075candle_blue	same	pre	1
HL2_01	obj418spoon_purple	same	post	1
HL2_01	obj225key_brown	diff	post	1
HL2_01	obj393shoe_yellow	diff	pre	1
HL2_01	obj034bear_brown	same	pre	1
HL2_01	obj167football_blue	same	post	1
HL2_01	obj479umbrella_red	same	post	1
HL2_01	obj338priest_red	diff	post	1
HL2_01	obj513witch_green	same	post	1
HL2_01	obj199hat_brown	diff	pre	1
HL2_01	obj469tree_yellow	same	pre	1
HL2_01	obj416spider_purple	diff	post	1
HL2_02	obj178giraffe_red	diff	pre	0
HL2_02	obj431sun_red	diff	post	0
HL2_02	obj003airplane_yellow	diff	pre	0
HL2_02	obj089chair_brown	same	post	0
HL2_02	obj314piano_green	diff	post	0
HL2_02	obj380scissors_purple	same	pre	0
HL2_02	obj141eagle_brown	diff	post	0
HL2_02	obj193hammer_blue	same	post	0
HL2_02	obj179girl_yellow	same	post	1
HL2_02	obj459tomato_green	diff	pre	0
HL2_02	obj476turtle_yellow	same	pre	0
HL2_02	toast_purple	diff	post	0
HL2_02	obj067butterfly_green	same	pre	0
HL2_02	obj284nurse_yellow	diff	pre	0
HL2_02	obj157fish_green	same	post	0
HL2_02	obj411sock_blue	diff	post	1
HL2_02	obj111cow_purple	same	post	1
HL2_02	obj355ring_blue	same	pre	1
HL2_02	obj181glasses_blue	same	post	0
HL2_02	obj090cheese_green	diff	post	1
HL2_02	obj192hamburger_green	same	post	1
HL2_02	obj283nose_purple	diff	post	1
HL2_02	obj045bird_green	same	pre	0
HL2_02	obj106comb_red	same	post	1
HL2_02	obj051book_blue	diff	pre	1
HL2_02	obj095church_purple	diff	pre	1
HL2_02	obj164flute_red	same	post	0
HL2_02	obj235lawnmower_yellow	same	pre	0
HL2_02	obj290owl_yellow	diff	post	0
HL2_02	obj127doctor_brown	diff	pre	0
HL2_02	coffee_brown	same	pre	0
HL2_02	obj063broom_brown	diff	pre	0
HL2_02	obj071cake_red	diff	post	1
HL2_02	obj336potato_blue	same	pre	1
HL2_02	obj144egg_purple	same	post	1
HL2_02	rainbow_red	same	pre	0
HL2_02	obj075candle_blue	diff	post	1
HL2_02	obj418spoon_purple	diff	pre	1
HL2_02	obj225key_brown	same	pre	1
HL2_02	obj393shoe_yellow	same	post	1
HL2_02	obj034bear_brown	diff	post	1
HL2_02	obj167football_blue	diff	pre	1
HL2_02	obj479umbrella_red	diff	pre	1
HL2_02	obj338priest_red	same	pre	0
HL2_02	obj513witch_green	diff	pre	0
HL2_02	obj199hat_brown	same	post	1
HL2_02	obj469tree_yellow	diff	post	1
HL2_02	obj416spider_purple	same	pre	1
HL2_03	obj178giraffe_red	diff	post	0
HL2_03	obj431sun_red	diff	pre	1
HL2_03	obj003airplane_yellow	diff	post	1
HL2_03	obj089chair_brown	same	pre	1
HL2_03	obj314piano_green	diff	pre	0
HL2_03	obj380scissors_purple	same	post	1
HL2_03	obj141eagle_brown	diff	pre	0
HL2_03	obj193hammer_blue	same	pre	0
HL2_03	obj179girl_yellow	same	pre	0
HL2_03	obj459tomato_green	diff	post	0
HL2_03	obj476turtle_yellow	same	post	0
HL2_03	toast_purple	diff	pre	1
HL2_03	obj067butterfly_green	same	post	1
HL2_03	obj284nurse_yellow	diff	post	1
HL2_03	obj157fish_green	same	pre	0
HL2_03	obj411sock_blue	diff	pre	0
HL2_03	obj111cow_purple	same	pre	0
HL2_03	obj355ring_blue	same	post	1
HL2_03	obj181glasses_blue	same	pre	0
HL2_03	obj090cheese_green	diff	pre	1
HL2_03	obj192hamburger_green	same	pre	0
HL2_03	obj283nose_purple	diff	pre	0
HL2_03	obj045bird_green	same	post	1
HL2_03	obj106comb_red	same	pre	0
HL2_03	obj051book_blue	diff	post	0
HL2_03	obj095church_purple	diff	post	1
HL2_03	obj164flute_red	same	pre	0
HL2_03	obj235lawnmower_yellow	same	post	1
HL2_03	obj290owl_yellow	diff	pre	1
HL2_03	obj127doctor_brown	diff	post	1
HL2_03	coffee_brown	same	post	1
HL2_03	obj063broom_brown	diff	post	1
HL2_03	obj071cake_red	diff	pre	0
HL2_03	obj336potato_blue	same	post	1
HL2_03	obj144egg_purple	same	pre	0
HL2_03	rainbow_red	same	post	1
HL2_03	obj418spoon_purple	diff	post	0
HL2_03	obj225key_brown	same	post	1
HL2_03	obj393shoe_yellow	same	pre	0
HL2_03	obj034bear_brown	diff	pre	0
HL2_03	obj167football_blue	diff	post	1
HL2_03	obj479umbrella_red	diff	post	1
HL2_03	obj338priest_red	same	post	1
HL2_03	obj513witch_green	diff	post	1
HL2_03	obj199hat_brown	same	pre	0
HL2_03	obj469tree_yellow	diff	pre	0
HL2_03	obj416spider_purple	same	post	1
HL2_04	obj178giraffe_red	same	pre	1
HL2_04	obj431sun_red	same	post	1
HL2_04	obj003airplane_yellow	same	pre	1
HL2_04	obj089chair_brown	diff	post	1
HL2_04	obj314piano_green	same	post	1
HL2_04	obj380scissors_purple	diff	pre	1
HL2_04	obj141eagle_brown	same	post	1
HL2_04	obj193hammer_blue	diff	post	1
HL2_04	obj179girl_yellow	diff	post	1
HL2_04	obj459tomato_green	same	pre	1
HL2_04	obj476turtle_yellow	diff	pre	1
HL2_04	toast_purple	same	post	1
HL2_04	obj067butterfly_green	diff	pre	1
HL2_04	obj284nurse_yellow	same	pre	1
HL2_04	obj157fish_green	diff	post	1
HL2_04	obj411sock_blue	same	post	1
HL2_04	obj111cow_purple	diff	post	1
HL2_04	obj355ring_blue	diff	pre	1
HL2_04	obj181glasses_blue	diff	post	1
HL2_04	obj090cheese_green	same	post	1
HL2_04	obj192hamburger_green	diff	post	1
HL2_04	obj283nose_purple	same	post	1
HL2_04	obj045bird_green	diff	pre	1
HL2_04	obj106comb_red	diff	post	1
HL2_04	obj051book_blue	same	pre	1
HL2_04	obj095church_purple	same	pre	1
HL2_04	obj164flute_red	diff	post	1
HL2_04	obj235lawnmower_yellow	diff	pre	1
HL2_04	obj290owl_yellow	same	post	1
HL2_04	obj127doctor_brown	same	pre	1
HL2_04	coffee_brown	diff	pre	1
HL2_04	obj063broom_brown	same	pre	1
HL2_04	obj071cake_red	same	post	1
HL2_04	obj336potato_blue	diff	pre	1
HL2_04	obj144egg_purple	diff	post	1
HL2_04	rainbow_red	diff	pre	1
HL2_04	obj075candle_blue	same	post	1
HL2_04	obj418spoon_purple	same	pre	1
HL2_04	obj225key_brown	diff	pre	1
HL2_04	obj393shoe_yellow	diff	post	1
HL2_04	obj034bear_brown	same	post	1
HL2_04	obj167football_blue	same	pre	1
HL2_04	obj479umbrella_red	same	pre	1
HL2_04	obj338priest_red	diff	pre	1
HL2_04	obj513witch_green	same	pre	1
HL2_04	obj199hat_brown	diff	post	0
HL2_04	obj469tree_yellow	same	post	1
HL2_04	obj416spider_purple	diff	pre	1
HL2_05	obj178giraffe_red	same	post	1
HL2_05	obj431sun_red	same	pre	0
HL2_05	obj003airplane_yellow	same	post	1
HL2_05	obj089chair_brown	diff	pre	0
HL2_05	obj314piano_green	same	pre	0
HL2_05	obj380scissors_purple	diff	post	1
HL2_05	obj141eagle_brown	same	pre	0
HL2_05	obj193hammer_blue	diff	pre	1
HL2_05	obj179girl_yellow	diff	pre	1
HL2_05	obj459tomato_green	same	post	1
HL2_05	obj476turtle_yellow	diff	post	1
HL2_05	toast_purple	same	pre	0
HL2_05	obj067butterfly_green	diff	post	1
HL2_05	obj284nurse_yellow	same	post	1
HL2_05	obj157fish_green	diff	pre	1
HL2_05	obj411sock_blue	same	pre	0
HL2_05	obj111cow_purple	diff	pre	1
HL2_05	obj355ring_blue	diff	post	0
HL2_05	obj181glasses_blue	diff	pre	1
HL2_05	obj090cheese_green	same	pre	1
HL2_05	obj192hamburger_green	diff	pre	1
HL2_05	obj283nose_purple	same	pre	1
HL2_05	obj045bird_green	diff	post	1
HL2_05	obj106comb_red	diff	pre	1
HL2_05	obj051book_blue	same	post	1
HL2_05	obj095church_purple	same	post	1
HL2_05	obj164flute_red	diff	pre	0
HL2_05	obj235lawnmower_yellow	diff	post	0
HL2_05	obj290owl_yellow	same	pre	1
HL2_05	obj127doctor_brown	same	post	1
HL2_05	coffee_brown	diff	post	1
HL2_05	obj063broom_brown	same	post	1
HL2_05	obj071cake_red	same	pre	0
HL2_05	obj336potato_blue	diff	post	1
HL2_05	obj144egg_purple	diff	pre	1
HL2_05	rainbow_red	diff	post	1
HL2_05	obj075candle_blue	same	pre	1
HL2_05	obj418spoon_purple	same	post	1
HL2_05	obj225key_brown	diff	post	1
HL2_05	obj393shoe_yellow	diff	pre	1
HL2_05	obj034bear_brown	same	pre	0
HL2_05	obj167football_blue	same	post	1
HL2_05	obj479umbrella_red	same	post	1
HL2_05	obj338priest_red	diff	post	1
HL2_05	obj513witch_green	same	post	1
HL2_05	obj199hat_brown	diff	pre	0
HL2_05	obj469tree_yellow	same	pre	0
HL2_05	obj416spider_purple	diff	post	1
HL2_06	obj178giraffe_red	diff	pre	0
HL2_06	obj431sun_red	diff	post	0
HL2_06	obj003airplane_yellow	diff	pre	0
HL2_06	obj089chair_brown	same	post	0
HL2_06	obj314piano_green	diff	post	0
HL2_06	obj380scissors_purple	same	pre	0
HL2_06	obj141eagle_brown	diff	post	0
HL2_06	obj193hammer_blue	same	post	0
HL2_06	obj179girl_yellow	same	post	0
HL2_06	obj459tomato_green	diff	pre	0
HL2_06	obj476turtle_yellow	same	pre	0
HL2_06	toast_purple	diff	post	0
HL2_06	obj067butterfly_green	same	pre	0
HL2_06	obj284nurse_yellow	diff	pre	0
HL2_06	obj157fish_green	same	post	0
HL2_06	obj411sock_blue	diff	post	0
HL2_06	obj111cow_purple	same	post	0
HL2_06	obj355ring_blue	same	pre	0
HL2_06	obj181glasses_blue	same	post	0
HL2_06	obj090cheese_green	diff	post	0
HL2_06	obj192hamburger_green	same	post	0
HL2_06	obj283nose_purple	diff	post	0
HL2_06	obj045bird_green	same	pre	0
HL2_06	obj106comb_red	same	post	0
HL2_06	obj051book_blue	diff	pre	0
HL2_06	obj095church_purple	diff	pre	0
HL2_06	obj164flute_red	same	post	0
HL2_06	obj235lawnmower_yellow	same	pre	0
HL2_06	obj290owl_yellow	diff	post	0
HL2_06	obj127doctor_brown	diff	pre	0
HL2_06	coffee_brown	same	pre	0
HL2_06	obj063broom_brown	diff	pre	0
HL2_06	obj071cake_red	diff	post	0
HL2_06	obj336potato_blue	same	pre	0
HL2_06	obj144egg_purple	same	post	1
HL2_06	rainbow_red	same	pre	0
HL2_06	obj075candle_blue	diff	post	0
HL2_06	obj418spoon_purple	diff	pre	0
HL2_06	obj225key_brown	same	pre	0
HL2_06	obj393shoe_yellow	same	post	0
HL2_06	obj034bear_brown	diff	post	0
HL2_06	obj167football_blue	diff	pre	0
HL2_06	obj479umbrella_red	diff	pre	0
HL2_06	obj338priest_red	same	pre	0
HL2_06	obj513witch_green	diff	pre	0
HL2_06	obj199hat_brown	same	post	0
HL2_06	obj469tree_yellow	diff	post	0
HL2_06	obj416spider_purple	same	pre	0
HL2_07	obj178giraffe_red	diff	post	0
HL2_07	obj431sun_red	diff	pre	0
HL2_07	obj003airplane_yellow	diff	post	0
HL2_07	obj089chair_brown	same	pre	0
HL2_07	obj314piano_green	diff	pre	0
HL2_07	obj380scissors_purple	same	post	0
HL2_07	obj141eagle_brown	diff	pre	0
HL2_07	obj193hammer_blue	same	pre	0
HL2_07	obj179girl_yellow	same	pre	0
HL2_07	obj459tomato_green	diff	post	0
HL2_07	obj476turtle_yellow	same	post	0
HL2_07	toast_purple	diff	pre	0
HL2_07	obj067butterfly_green	same	post	0
HL2_07	obj284nurse_yellow	diff	post	0
HL2_07	obj157fish_green	same	pre	0
HL2_07	obj411sock_blue	diff	pre	0
HL2_07	obj111cow_purple	same	pre	0
HL2_07	obj355ring_blue	same	post	0
HL2_07	obj181glasses_blue	same	pre	0
HL2_07	obj090cheese_green	diff	pre	0
HL2_07	obj192hamburger_green	same	pre	0
HL2_07	obj283nose_purple	diff	pre	0
HL2_07	obj045bird_green	same	post	0
HL2_07	obj106comb_red	same	pre	0
HL2_07	obj051book_blue	diff	post	0
HL2_07	obj095church_purple	diff	post	0
HL2_07	obj164flute_red	same	pre	0
HL2_07	obj235lawnmower_yellow	same	post	0
HL2_07	obj290owl_yellow	diff	pre	0
HL2_07	obj127doctor_brown	diff	post	0
HL2_07	coffee_brown	same	post	0
HL2_07	obj063broom_brown	diff	post	0
HL2_07	obj071cake_red	diff	pre	0
HL2_07	obj336potato_blue	same	post	0
HL2_07	obj144egg_purple	same	pre	0
HL2_07	rainbow_red	same	post	0
HL2_07	obj075candle_blue	diff	pre	0
HL2_07	obj418spoon_purple	diff	post	0
HL2_07	obj225key_brown	same	post	0
HL2_07	obj393shoe_yellow	same	pre	0
HL2_07	obj034bear_brown	diff	pre	0
HL2_07	obj167football_blue	diff	post	0
HL2_07	obj479umbrella_red	diff	post	0
HL2_07	obj338priest_red	same	post	0
HL2_07	obj513witch_green	diff	post	0
HL2_07	obj199hat_brown	same	pre	0
HL2_07	obj469tree_yellow	diff	pre	0
HL2_07	obj416spider_purple	same	post	0
HL2_08	obj178giraffe_red	same	pre	0
HL2_08	obj431sun_red	same	post	1
HL2_08	obj003airplane_yellow	same	pre	1
HL2_08	obj089chair_brown	diff	post	1
HL2_08	obj314piano_green	same	post	1
HL2_08	obj380scissors_purple	diff	pre	1
HL2_08	obj141eagle_brown	same	post	1
HL2_08	obj193hammer_blue	diff	post	1
HL2_08	obj179girl_yellow	diff	post	1
HL2_08	obj459tomato_green	same	pre	1
HL2_08	obj476turtle_yellow	diff	pre	0
HL2_08	toast_purple	same	post	1
HL2_08	obj067butterfly_green	diff	pre	1
HL2_08	obj284nurse_yellow	same	pre	1
HL2_08	obj157fish_green	diff	post	1
HL2_08	obj411sock_blue	same	post	1
HL2_08	obj111cow_purple	diff	post	1
HL2_08	obj355ring_blue	diff	pre	1
HL2_08	obj181glasses_blue	diff	post	1
HL2_08	obj090cheese_green	same	post	1
HL2_08	obj192hamburger_green	diff	post	1
HL2_08	obj283nose_purple	same	post	1
HL2_08	obj045bird_green	diff	pre	1
HL2_08	obj106comb_red	diff	post	1
HL2_08	obj051book_blue	same	pre	1
HL2_08	obj095church_purple	same	pre	1
HL2_08	obj164flute_red	diff	post	1
HL2_08	obj235lawnmower_yellow	diff	pre	1
HL2_08	obj290owl_yellow	same	post	1
HL2_08	obj127doctor_brown	same	pre	1
HL2_08	coffee_brown	diff	pre	1
HL2_08	obj063broom_brown	same	pre	1
HL2_08	obj071cake_red	same	post	1
HL2_08	obj336potato_blue	diff	pre	1
HL2_08	obj144egg_purple	diff	post	1
HL2_08	rainbow_red	diff	pre	1
HL2_08	obj075candle_blue	same	post	1
HL2_08	obj418spoon_purple	same	pre	0
HL2_08	obj225key_brown	diff	pre	1
HL2_08	obj034bear_brown	same	post	1
HL2_08	obj167football_blue	same	pre	1
HL2_08	obj479umbrella_red	same	pre	1
HL2_08	obj338priest_red	diff	pre	0
HL2_08	obj513witch_green	same	pre	1
HL2_08	obj199hat_brown	diff	post	1
HL2_08	obj469tree_yellow	same	post	1
HL2_08	obj416spider_purple	diff	pre	1
HL2_09	obj178giraffe_red	same	post	0
HL2_09	obj431sun_red	same	pre	0
HL2_09	obj003airplane_yellow	same	post	0
HL2_09	obj089chair_brown	diff	pre	0
HL2_09	obj314piano_green	same	pre	0
HL2_09	obj380scissors_purple	diff	post	0
HL2_09	obj141eagle_brown	same	pre	0
HL2_09	obj193hammer_blue	diff	pre	0
HL2_09	obj179girl_yellow	diff	pre	0
HL2_09	obj459tomato_green	same	post	0
HL2_09	obj476turtle_yellow	diff	post	0
HL2_09	toast_purple	same	pre	0
HL2_09	obj067butterfly_green	diff	post	0
HL2_09	obj284nurse_yellow	same	post	0
HL2_09	obj157fish_green	diff	pre	0
HL2_09	obj411sock_blue	same	pre	0
HL2_09	obj111cow_purple	diff	pre	0
HL2_09	obj355ring_blue	diff	post	0
HL2_09	obj181glasses_blue	diff	pre	0
HL2_09	obj090cheese_green	same	pre	0
HL2_09	obj192hamburger_green	diff	pre	0
HL2_09	obj283nose_purple	same	pre	0
HL2_09	obj045bird_green	diff	post	0
HL2_09	obj106comb_red	diff	pre	0
HL2_09	obj051book_blue	same	post	1
HL2_09	obj095church_purple	same	post	1
HL2_09	obj164flute_red	diff	pre	0
HL2_09	obj235lawnmower_yellow	diff	post	0
HL2_09	obj290owl_yellow	same	pre	0
HL2_09	obj127doctor_brown	same	post	0
HL2_09	coffee_brown	diff	post	0
HL2_09	obj063broom_brown	same	post	1
HL2_09	obj071cake_red	same	pre	0
HL2_09	obj336potato_blue	diff	post	1
HL2_09	obj144egg_purple	diff	pre	0
HL2_09	rainbow_red	diff	post	0
HL2_09	obj075candle_blue	same	pre	0
HL2_09	obj418spoon_purple	same	post	1
HL2_09	obj225key_brown	diff	post	1
HL2_09	obj393shoe_yellow	diff	pre	0
HL2_09	obj034bear_brown	same	pre	1
HL2_09	obj167football_blue	same	post	1
HL2_09	obj479umbrella_red	same	post	1
HL2_09	obj338priest_red	diff	post	1
HL2_09	obj513witch_green	same	post	1
HL2_09	obj199hat_brown	diff	pre	0
HL2_09	obj469tree_yellow	same	pre	1
HL2_09	obj416spider_purple	diff	post	1
HL2_10	obj178giraffe_red	diff	pre	0
HL2_10	obj431sun_red	diff	post	0
HL2_10	obj003airplane_yellow	diff	pre	0
HL2_10	obj089chair_brown	same	post	0
HL2_10	obj314piano_green	diff	post	1
HL2_10	obj380scissors_purple	same	pre	0
HL2_10	obj141eagle_brown	diff	post	0
HL2_10	obj193hammer_blue	same	post	1
HL2_10	obj179girl_yellow	same	post	1
HL2_10	obj459tomato_green	diff	pre	1
HL2_10	obj476turtle_yellow	same	pre	0
HL2_10	toast_purple	diff	post	1
HL2_10	obj067butterfly_green	same	pre	1
HL2_10	obj284nurse_yellow	diff	pre	1
HL2_10	obj157fish_green	same	post	1
HL2_10	obj411sock_blue	diff	post	1
HL2_10	obj111cow_purple	same	post	1
HL2_10	obj355ring_blue	same	pre	1
HL2_10	obj181glasses_blue	same	post	1
HL2_10	obj090cheese_green	diff	post	1
HL2_10	obj192hamburger_green	same	post	1
HL2_10	obj283nose_purple	diff	post	1
HL2_10	obj045bird_green	same	pre	1
HL2_10	obj106comb_red	same	post	1
HL2_10	obj051book_blue	diff	pre	1
HL2_10	obj095church_purple	diff	pre	1
HL2_10	obj164flute_red	same	post	1
HL2_10	obj235lawnmower_yellow	same	pre	1
HL2_10	obj290owl_yellow	diff	post	1
HL2_10	obj127doctor_brown	diff	pre	1
HL2_10	coffee_brown	same	pre	0
HL2_10	obj063broom_brown	diff	pre	1
HL2_10	obj071cake_red	diff	post	1
HL2_10	obj336potato_blue	same	pre	1
HL2_10	obj144egg_purple	same	post	1
HL2_10	rainbow_red	same	pre	1
HL2_10	obj075candle_blue	diff	post	1
HL2_10	obj418spoon_purple	diff	pre	1
HL2_10	obj225key_brown	same	pre	1
HL2_10	obj393shoe_yellow	same	post	1
HL2_10	obj034bear_brown	diff	post	1
HL2_10	obj167football_blue	diff	pre	1
HL2_10	obj479umbrella_red	diff	pre	1
HL2_10	obj338priest_red	same	pre	1
HL2_10	obj513witch_green	diff	pre	1
HL2_10	obj199hat_brown	same	post	1
HL2_10	obj469tree_yellow	diff	post	1
HL2_10	obj416spider_purple	same	pre	1
HL2_11	obj178giraffe_red	diff	post	1
HL2_11	obj431sun_red	diff	pre	1
HL2_11	obj003airplane_yellow	diff	post	1
HL2_11	obj089chair_brown	same	pre	1
HL2_11	obj314piano_green	diff	pre	1
HL2_11	obj380scissors_purple	same	post	1
HL2_11	obj141eagle_brown	diff	pre	1
HL2_11	obj193hammer_blue	same	pre	1
HL2_11	obj179girl_yellow	same	pre	1
HL2_11	obj459tomato_green	diff	post	1
HL2_11	obj476turtle_yellow	same	post	1
HL2_11	obj067butterfly_green	same	post	1
HL2_11	obj284nurse_yellow	diff	post	1
HL2_11	obj157fish_green	same	pre	1
HL2_11	obj411sock_blue	diff	pre	1
HL2_11	obj111cow_purple	same	pre	1
HL2_11	obj355ring_blue	same	post	1
HL2_11	obj181glasses_blue	same	pre	1
HL2_11	obj090cheese_green	diff	pre	1
HL2_11	obj192hamburger_green	same	pre	1
HL2_11	obj045bird_green	same	post	1
HL2_11	obj106comb_red	same	pre	1
HL2_11	obj051book_blue	diff	post	1
HL2_11	obj095church_purple	diff	post	1
HL2_11	obj164flute_red	same	pre	1
HL2_11	obj235lawnmower_yellow	same	post	1
HL2_11	obj290owl_yellow	diff	pre	1
HL2_11	obj127doctor_brown	diff	post	1
HL2_11	coffee_brown	same	post	1
HL2_11	obj063broom_brown	diff	post	1
HL2_11	obj071cake_red	diff	pre	1
HL2_11	obj336potato_blue	same	post	1
HL2_11	obj144egg_purple	same	pre	1
HL2_11	rainbow_red	same	post	1
HL2_11	obj075candle_blue	diff	pre	1
HL2_11	obj418spoon_purple	diff	post	1
HL2_11	obj225key_brown	same	post	1
HL2_11	obj393shoe_yellow	same	pre	1
HL2_11	obj034bear_brown	diff	pre	1
HL2_11	obj167football_blue	diff	post	1
HL2_11	obj479umbrella_red	diff	post	1
HL2_11	obj338priest_red	same	post	1
HL2_11	obj513witch_green	diff	post	1
HL2_11	obj199hat_brown	same	pre	1
HL2_11	obj469tree_yellow	diff	pre	1
HL2_11	obj416spider_purple	same	post	1
HL2_12	obj431sun_red	same	pre	0
HL2_12	obj003airplane_yellow	same	post	0
HL2_12	obj141eagle_brown	diff	pre	0
HL2_12	obj193hammer_blue	same	post	0
HL2_12	obj179girl_yellow	diff	post	0
HL2_12	obj284nurse_yellow	diff	pre	0
HL2_12	obj355ring_blue	diff	post	0
HL2_12	obj181glasses_blue	diff	pre	0
HL2_12	obj192hamburger_green	same	post	0
HL2_12	obj283nose_purple	diff	post	0
HL2_12	obj045bird_green	same	post	0
HL2_12	obj051book_blue	diff	post	0
HL2_12	obj095church_purple	same	pre	0
HL2_12	obj164flute_red	same	pre	0
HL2_12	obj235lawnmower_yellow	diff	post	0
HL2_12	obj127doctor_brown	same	post	0
HL2_12	coffee_brown	same	pre	0
HL2_12	obj063broom_brown	diff	pre	0
HL2_12	obj071cake_red	same	pre	0
HL2_12	obj336potato_blue	same	post	0
HL2_12	obj144egg_purple	diff	pre	0
HL2_12	rainbow_red	diff	post	0
HL2_12	obj418spoon_purple	same	post	0
HL2_12	obj225key_brown	same	pre	0
HL2_12	obj034bear_brown	diff	post	0
HL2_12	obj167football_blue	same	post	0
HL2_12	obj479umbrella_red	same	pre	0
HL2_12	obj199hat_brown	same	pre	0
HL2_12	obj469tree_yellow	diff	post	0
HL2_12	obj416spider_purple	same	post	0
HL2_13	obj178giraffe_red	same	post	0
HL2_13	obj431sun_red	same	pre	0
HL2_13	obj003airplane_yellow	same	post	0
HL2_13	obj089chair_brown	diff	pre	0
HL2_13	obj314piano_green	same	pre	0
HL2_13	obj380scissors_purple	diff	post	0
HL2_13	obj141eagle_brown	same	pre	0
HL2_13	obj193hammer_blue	diff	pre	0
HL2_13	obj179girl_yellow	diff	pre	0
HL2_13	obj459tomato_green	same	post	0
HL2_13	obj476turtle_yellow	diff	post	0
HL2_13	toast_purple	same	pre	0
HL2_13	obj067butterfly_green	diff	post	0
HL2_13	obj284nurse_yellow	same	post	0
HL2_13	obj157fish_green	diff	pre	0
HL2_13	obj411sock_blue	same	pre	0
HL2_13	obj111cow_purple	diff	pre	0
HL2_13	obj355ring_blue	diff	post	0
HL2_13	obj181glasses_blue	diff	pre	0
HL2_13	obj090cheese_green	same	pre	0
HL2_13	obj192hamburger_green	diff	pre	0
HL2_13	obj283nose_purple	same	pre	0
HL2_13	obj045bird_green	diff	post	0
HL2_13	obj106comb_red	diff	pre	0
HL2_13	obj051book_blue	same	post	0
HL2_13	obj095church_purple	same	post	1
HL2_13	obj164flute_red	diff	pre	1
HL2_13	obj235lawnmower_yellow	diff	post	1
HL2_13	obj290owl_yellow	same	pre	1
HL2_13	obj127doctor_brown	same	post	1
HL2_13	coffee_brown	diff	post	1
HL2_13	obj063broom_brown	same	post	1
HL2_13	obj071cake_red	same	pre	1
HL2_13	obj336potato_blue	diff	post	1
HL2_13	obj144egg_purple	diff	pre	1
HL2_13	rainbow_red	diff	post	1
HL2_13	obj075candle_blue	same	pre	1
HL2_13	obj418spoon_purple	same	post	1
HL2_13	obj225key_brown	diff	post	1
HL2_13	obj393shoe_yellow	diff	pre	0
HL2_13	obj034bear_brown	same	pre	1
HL2_13	obj167football_blue	same	post	1
HL2_13	obj479umbrella_red	same	post	1
HL2_13	obj338priest_red	diff	post	1
HL2_13	obj513witch_green	same	post	1
HL2_13	obj199hat_brown	diff	pre	1
HL2_13	obj469tree_yellow	same	pre	0
HL2_13	obj416spider_purple	diff	post	1
HL2_14	obj178giraffe_red	diff	pre	0
HL2_14	obj431sun_red	diff	post	1
HL2_14	obj003airplane_yellow	diff	pre	1
HL2_14	obj089chair_brown	same	post	1
HL2_14	obj314piano_green	diff	post	1
HL2_14	obj380scissors_purple	same	pre	1
HL2_14	obj141eagle_brown	diff	post	1
HL2_14	obj193hammer_blue	same	post	1
HL2_14	obj179girl_yellow	same	post	1
HL2_14	obj459tomato_green	diff	pre	1
HL2_14	obj476turtle_yellow	same	pre	1
HL2_14	toast_purple	diff	post	1
HL2_14	obj067butterfly_green	same	pre	0
HL2_14	obj284nurse_yellow	diff	pre	1
HL2_14	obj157fish_green	same	post	1
HL2_14	obj411sock_blue	diff	post	1
HL2_14	obj111cow_purple	same	post	1
HL2_14	obj355ring_blue	same	pre	1
HL2_14	obj181glasses_blue	same	post	1
HL2_14	obj090cheese_green	diff	post	1
HL2_14	obj192hamburger_green	same	post	1
HL2_14	obj283nose_purple	diff	post	1
HL2_14	obj045bird_green	same	pre	0
HL2_14	obj106comb_red	same	post	1
HL2_14	obj051book_blue	diff	pre	1
HL2_14	obj095church_purple	diff	pre	1
HL2_14	obj164flute_red	same	post	1
HL2_14	obj235lawnmower_yellow	same	pre	1
HL2_14	obj290owl_yellow	diff	post	1
HL2_14	obj127doctor_brown	diff	pre	1
HL2_14	coffee_brown	same	pre	1
HL2_14	obj063broom_brown	diff	pre	1
HL2_14	obj071cake_red	diff	post	1
HL2_14	obj336potato_blue	same	pre	1
HL2_14	obj144egg_purple	same	post	1
HL2_14	rainbow_red	same	pre	1
HL2_14	obj075candle_blue	diff	post	1
HL2_14	obj418spoon_purple	diff	pre	1
HL2_14	obj225key_brown	same	pre	1
HL2_14	obj393shoe_yellow	same	post	1
HL2_14	obj034bear_brown	diff	post	1
HL2_14	obj167football_blue	diff	pre	1
HL2_14	obj479umbrella_red	diff	pre	1
HL2_14	obj338priest_red	same	pre	1
HL2_14	obj513witch_green	diff	pre	1
HL2_14	obj199hat_brown	same	post	1
HL2_14	obj469tree_yellow	diff	post	1
HL2_14	obj416spider_purple	same	pre	1
HL2_15	obj431sun_red	diff	pre	1
HL2_15	obj003airplane_yellow	diff	post	1
HL2_15	obj089chair_brown	same	pre	0
HL2_15	obj314piano_green	diff	pre	0
HL2_15	obj380scissors_purple	same	post	1
HL2_15	obj141eagle_brown	diff	pre	0
HL2_15	obj193hammer_blue	same	pre	0
HL2_15	obj179girl_yellow	same	pre	0
HL2_15	obj459tomato_green	diff	post	1
HL2_15	obj476turtle_yellow	same	post	1
HL2_15	toast_purple	diff	pre	1
HL2_15	obj067butterfly_green	same	post	1
HL2_15	obj284nurse_yellow	diff	post	1
HL2_15	obj157fish_green	same	pre	0
HL2_15	obj411sock_blue	diff	pre	1
HL2_15	obj111cow_purple	same	pre	0
HL2_15	obj355ring_blue	same	post	1
HL2_15	obj181glasses_blue	same	pre	0
HL2_15	obj090cheese_green	diff	pre	0
HL2_15	obj192hamburger_green	same	pre	0
HL2_15	obj283nose_purple	diff	pre	1
HL2_15	obj045bird_green	same	post	1
HL2_15	obj106comb_red	same	pre	1
HL2_15	obj051book_blue	diff	post	1
HL2_15	obj095church_purple	diff	post	1
HL2_15	obj164flute_red	same	pre	1
HL2_15	obj235lawnmower_yellow	same	post	1
HL2_15	obj290owl_yellow	diff	pre	1
HL2_15	obj127doctor_brown	diff	post	1
HL2_15	coffee_brown	same	post	1
HL2_15	obj063broom_brown	diff	post	1
HL2_15	obj071cake_red	diff	pre	1
HL2_15	obj336potato_blue	same	post	1
HL2_15	obj144egg_purple	same	pre	1
HL2_15	rainbow_red	same	post	1
HL2_15	obj075candle_blue	diff	pre	1
HL2_15	obj418spoon_purple	diff	post	1
HL2_15	obj225key_brown	same	post	1
HL2_15	obj393shoe_yellow	same	pre	1
HL2_15	obj034bear_brown	diff	pre	1
HL2_15	obj167football_blue	diff	post	1
HL2_15	obj479umbrella_red	diff	post	1
HL2_15	obj338priest_red	same	post	1
HL2_15	obj513witch_green	diff	post	1
HL2_15	obj199hat_brown	same	pre	1
HL2_15	obj469tree_yellow	diff	pre	1
HL2_15	obj416spider_purple	same	post	1
HL2_16	obj178giraffe_red	same	pre	0
HL2_16	obj431sun_red	same	post	1
HL2_16	obj003airplane_yellow	same	pre	1
HL2_16	obj089chair_brown	diff	post	1
HL2_16	obj314piano_green	same	post	1
HL2_16	obj380scissors_purple	diff	pre	1
HL2_16	obj141eagle_brown	same	post	1
HL2_16	obj193hammer_blue	diff	post	1
HL2_16	obj179girl_yellow	diff	post	1
HL2_16	obj459tomato_green	same	pre	0
HL2_16	obj476turtle_yellow	diff	pre	1
HL2_16	toast_purple	same	post	1
HL2_16	obj067butterfly_green	diff	pre	1
HL2_16	obj284nurse_yellow	same	pre	1
HL2_16	obj157fish_green	diff	post	1
HL2_16	obj411sock_blue	same	post	1
HL2_16	obj111cow_purple	diff	post	1
HL2_16	obj355ring_blue	diff	pre	1
HL2_16	obj181glasses_blue	diff	post	1
HL2_16	obj192hamburger_green	diff	post	1
HL2_16	obj283nose_purple	same	post	1
HL2_16	obj045bird_green	diff	pre	1
HL2_16	obj106comb_red	diff	post	1
HL2_16	obj051book_blue	same	pre	1
HL2_16	obj095church_purple	same	pre	0
HL2_16	obj164flute_red	diff	post	1
HL2_16	obj235lawnmower_yellow	diff	pre	0
HL2_16	obj290owl_yellow	same	post	1
HL2_16	obj127doctor_brown	same	pre	0
HL2_16	coffee_brown	diff	pre	1
HL2_16	obj063broom_brown	same	pre	1
HL2_16	obj071cake_red	same	post	1
HL2_16	obj336potato_blue	diff	pre	1
HL2_16	obj144egg_purple	diff	post	1
HL2_16	rainbow_red	diff	pre	1
HL2_16	obj075candle_blue	same	post	1
HL2_16	obj418spoon_purple	same	pre	0
HL2_16	obj225key_brown	diff	pre	1
HL2_16	obj393shoe_yellow	diff	post	1
HL2_16	obj034bear_brown	same	post	1
HL2_16	obj167football_blue	same	pre	1
HL2_16	obj479umbrella_red	same	pre	1
HL2_16	obj338priest_red	diff	pre	1
HL2_16	obj513witch_green	same	pre	1
HL2_16	obj199hat_brown	diff	post	1
HL2_16	obj469tree_yellow	same	post	1
HL2_16	obj416spider_purple	diff	pre	1
