# Supplementary material for: Syntactic Priming in American Sign Language
Source: PLoS One. 2015 Mar 18;10(3):e0119611. doi: 10.1371/journal.pone.0119611 (PMC4364966; doi:10.1371/journal.pone.0119611)
Supplement: S2 Dataset — (ZIP) [file pone.0119611.s003.zip › S2_A.r]

#Syntactic Priming in American Sign Language: code for analyzing Experiment 2
sessionInfo()
# returns R version 3.1.1 (2014-07-10)
# Platform: x86_64-apple-darwin13.1.0 (64-bit)

library(lme4)
Experiment2data = read.delim("~/Documents/CV/Papers/Experiment2/Analysis 6-3-14/Experiment2_LMERcolumns.dat")
str(Experiment2data)

ct <- function(x) {(scale(as.numeric(x), scale=F))} #This is a centering function that will be later applied to the fixed effect predictors in the model.  Execute it now. 

# Fixed effects: 
# Population (3 levels): between SubjIDs, within Targets
# PrimeStruct (2 levels): within SubjIDs, within Targets
# StimClass (2 levels): within SubjIDs, between Targets
# Relatedness (2 levels): within SubjIDs, within Targets 

#Random effects: 
#Subjects: "SubjID"
#Items: "Target"

#DV: "Pre.Post" (categorical & binary: 0 = Adj-Noun; 1 = Noun-Adj)

# Maximal Random Effect Structure: does not converge
Experiment2.lmer = glmer(Pre.Post~ct(Population)*ct(PrimeStruct)*ct(StimClass)*ct(Relatedness) + (1+ct(PrimeStruct)*ct(StimClass)*ct(Relatedness)|SubjID) + (1+ct(Population)*ct(PrimeStruct)*ct(Relatedness)|Target), data=Experiment2data, family=binomial)


#Maximal converging model: intercepts-only 
InterceptOnly.lmer <- glmer(Pre.Post~ct(Population)*ct(PrimeStruct)*ct(StimClass)*ct(Relatedness) + (1|SubjID) + (1|Target), data=Experiment2data, family=binomial)
