# Supplementary material for: Syntactic Priming in American Sign Language
Source: PLoS One. 2015 Mar 18;10(3):e0119611. doi: 10.1371/journal.pone.0119611 (PMC4364966; doi:10.1371/journal.pone.0119611)
Supplement: S2 Dataset — (ZIP) [file pone.0119611.s003.zip › S2_B.dat]

SubjID	Population	StimClass	Relatedness	PrimeStruct	Target	Pre-Post
DN_01	Deaf native	Phon	R	post	obj051book_blue.pct	0
DN_01	Deaf native	Sem	R	post	obj003airplane_yellow.pct	1
DN_01	Deaf native	Sem	U	post	obj416spider_purple.pct	1
DN_01	Deaf native	Phon	U	pre	obj157fish_green.pct	1
DN_01	Deaf native	Sem	U	post	obj355ring_blue.pct	1
DN_01	Deaf native	Phon	R	post	obj127doctor_brown.pct	1
DN_01	Deaf native	Sem	U	post	obj067butterfly_green.pct	1
DN_01	Deaf native	Phon	R	post	obj095church_purple.pct	1
DN_01	Deaf native	Phon	U	pre	obj181glasses_blue.pct	1
DN_01	Deaf native	Sem	R	pre	obj469tree_yellow.pct	0
DN_01	Deaf native	Sem	R	pre	obj071cake_red.pct	0
DN_01	Deaf native	Sem	U	pre	obj192hamburger_green.pct	1
DN_01	Deaf native	Sem	U	pre	obj164flute_red.pct	1
DN_01	Deaf native	Phon	R	post	obj479umbrella_red.pct	1
DN_01	Deaf native	Phon	R	pre	obj314piano_green.pct	1
DN_01	Deaf native	Sem	R	post	obj167football_blue.pct	1
DN_01	Deaf native	Sem	R	post	obj513witch_green.pct	1
DN_01	Deaf native	Sem	U	pre	obj193hammer_blue.pct	0
DN_01	Deaf native	Phon	R	pre	obj283nose_purple.pct	1
DN_01	Deaf native	Phon	R	pre	obj411sock_blue.pct	0
DN_01	Deaf native	Sem	U	post	obj476turtle_yellow.pct	1
DN_01	Deaf native	Phon	U	pre	obj393shoe_yellow.pct	1
DN_01	Deaf native	Sem	U	post	obj338priest_red.pct	1
DN_01	Deaf native	Sem	R	pre	toast_purple.pct	1
DN_01	Deaf native	Phon	U	pre	obj089chair_brown.pct	0
DN_01	Deaf native	Sem	R	post	obj418spoon_purple.pct	1
DN_01	Deaf native	Sem	R	pre	obj075candle_blue.pct	1
DN_01	Deaf native	Phon	U	pre	obj106comb_red.pct	1
DN_01	Deaf native	Sem	R	pre	obj034bear_brown.pct	0
DN_01	Deaf native	Sem	R	post	obj178giraffe_red.pct	0
DN_01	Deaf native	Phon	R	pre	obj290owl_yellow.pct	1
DN_01	Deaf native	Phon	U	post	obj225key_brown.pct	0
DN_01	Deaf native	Phon	R	pre	obj141eagle_brown.pct	0
DN_01	Deaf native	Sem	U	post	coffee_brown.pct	0
DN_01	Deaf native	Phon	U	post	rainbow_red.pct	1
DN_01	Deaf native	Sem	R	post	obj063broom_brown.pct	1
DN_01	Deaf native	Phon	U	post	obj380scissors_purple.pct	0
DN_01	Deaf native	Phon	U	post	obj045bird_green.pct	1
DN_01	Deaf native	Phon	U	post	obj235lawnmower_yellow.pct	1
DN_01	Deaf native	Sem	U	pre	obj199hat_brown.pct	0
DN_01	Deaf native	Phon	U	pre	obj144egg_purple.pct	0
DN_01	Deaf native	Sem	R	pre	obj459tomato_green.pct	0
DN_01	Deaf native	Phon	U	post	obj336potato_blue.pct	0
DN_01	Deaf native	Phon	R	post	obj090cheese_green.pct	0
DN_01	Deaf native	Sem	U	pre	obj111cow_purple.pct	0
DN_2	Deaf native	Phon	U	pre	obj051book_blue.pct	0
DN_2	Deaf native	Sem	U	pre	obj003airplane_yellow.pct	0
DN_2	Deaf native	Sem	R	pre	obj416spider_purple.pct	0
DN_2	Deaf native	Phon	U	post	obj157fish_green.pct	0
DN_2	Deaf native	Sem	R	pre	obj355ring_blue.pct	0
DN_2	Deaf native	Phon	U	pre	obj127doctor_brown.pct	0
DN_2	Deaf native	Sem	R	pre	obj067butterfly_green.pct	1
DN_2	Deaf native	Phon	U	pre	obj095church_purple.pct	1
DN_2	Deaf native	Phon	U	post	obj181glasses_blue.pct	0
DN_2	Deaf native	Sem	R	post	obj469tree_yellow.pct	0
DN_2	Deaf native	Sem	R	post	obj071cake_red.pct	0
DN_2	Deaf native	Sem	U	post	obj192hamburger_green.pct	0
DN_2	Deaf native	Sem	U	post	obj164flute_red.pct	0
DN_2	Deaf native	Phon	U	pre	obj479umbrella_red.pct	1
DN_2	Deaf native	Phon	R	post	obj314piano_green.pct	0
DN_2	Deaf native	Sem	U	post	obj179girl_yellow.pct	1
DN_2	Deaf native	Sem	U	pre	obj167football_blue.pct	0
DN_2	Deaf native	Sem	U	pre	obj513witch_green.pct	0
DN_2	Deaf native	Sem	U	post	obj193hammer_blue.pct	0
DN_2	Deaf native	Phon	R	post	obj283nose_purple.pct	0
DN_2	Deaf native	Phon	R	post	obj411sock_blue.pct	1
DN_2	Deaf native	Sem	R	pre	obj476turtle_yellow.pct	0
DN_2	Deaf native	Phon	U	post	obj393shoe_yellow.pct	0
DN_2	Deaf native	Sem	R	pre	obj338priest_red.pct	0
DN_2	Deaf native	Sem	R	post	toast_purple.pct	0
DN_2	Deaf native	Phon	U	post	obj089chair_brown.pct	0
DN_2	Deaf native	Sem	U	pre	obj418spoon_purple.pct	1
DN_2	Deaf native	Sem	R	post	obj075candle_blue.pct	1
DN_2	Deaf native	Phon	U	pre	obj284nurse_yellow.pct	0
DN_2	Deaf native	Phon	U	post	obj106comb_red.pct	1
DN_2	Deaf native	Sem	R	post	obj034bear_brown.pct	0
DN_2	Deaf native	Sem	U	pre	obj178giraffe_red.pct	0
DN_2	Deaf native	Phon	R	post	obj431sun_red.pct	1
DN_2	Deaf native	Phon	R	post	obj290owl_yellow.pct	0
DN_2	Deaf native	Phon	R	pre	obj225key_brown.pct	0
DN_2	Deaf native	Phon	R	post	obj141eagle_brown.pct	1
DN_2	Deaf native	Sem	R	pre	coffee_brown.pct	1
DN_2	Deaf native	Phon	R	pre	rainbow_red.pct	0
DN_2	Deaf native	Sem	U	pre	obj063broom_brown.pct	0
DN_2	Deaf native	Phon	R	pre	obj380scissors_purple.pct	1
DN_2	Deaf native	Phon	R	pre	obj045bird_green.pct	0
DN_2	Deaf native	Phon	R	pre	obj235lawnmower_yellow.pct	0
DN_2	Deaf native	Sem	U	post	obj199hat_brown.pct	0
DN_2	Deaf native	Phon	U	post	obj144egg_purple.pct	0
DN_2	Deaf native	Sem	R	post	obj459tomato_green.pct	0
DN_2	Deaf native	Phon	R	pre	obj336potato_blue.pct	1
DN_2	Deaf native	Phon	U	pre	obj090cheese_green.pct	0
DN_2	Deaf native	Sem	U	post	obj111cow_purple.pct	0
DN_3	Deaf native	Phon	U	post	obj051book_blue.pct	1
DN_3	Deaf native	Sem	U	post	obj003airplane_yellow.pct	0
DN_3	Deaf native	Sem	R	post	obj416spider_purple.pct	1
DN_3	Deaf native	Phon	R	pre	obj157fish_green.pct	0
DN_3	Deaf native	Sem	R	post	obj355ring_blue.pct	1
DN_3	Deaf native	Phon	U	post	obj127doctor_brown.pct	1
DN_3	Deaf native	Sem	R	post	obj067butterfly_green.pct	1
DN_3	Deaf native	Phon	U	post	obj095church_purple.pct	1
DN_3	Deaf native	Phon	R	pre	obj181glasses_blue.pct	0
DN_3	Deaf native	Sem	U	pre	obj469tree_yellow.pct	0
DN_3	Deaf native	Sem	U	pre	obj071cake_red.pct	0
DN_3	Deaf native	Sem	R	pre	obj192hamburger_green.pct	0
DN_3	Deaf native	Sem	R	pre	obj164flute_red.pct	0
DN_3	Deaf native	Phon	U	post	obj479umbrella_red.pct	0
DN_3	Deaf native	Phon	U	pre	obj314piano_green.pct	1
DN_3	Deaf native	Sem	R	pre	obj179girl_yellow.pct	0
DN_3	Deaf native	Sem	U	post	obj167football_blue.pct	1
DN_3	Deaf native	Sem	U	post	obj513witch_green.pct	1
DN_3	Deaf native	Sem	R	pre	obj193hammer_blue.pct	0
DN_3	Deaf native	Phon	U	pre	obj283nose_purple.pct	0
DN_3	Deaf native	Phon	U	pre	obj411sock_blue.pct	0
DN_3	Deaf native	Sem	R	post	obj476turtle_yellow.pct	0
DN_3	Deaf native	Phon	R	pre	obj393shoe_yellow.pct	0
DN_3	Deaf native	Sem	R	post	obj338priest_red.pct	0
DN_3	Deaf native	Sem	U	pre	toast_purple.pct	0
DN_3	Deaf native	Phon	R	pre	obj089chair_brown.pct	0
DN_3	Deaf native	Sem	U	post	obj418spoon_purple.pct	0
DN_3	Deaf native	Sem	U	pre	obj075candle_blue.pct	0
DN_3	Deaf native	Phon	U	post	obj284nurse_yellow.pct	0
DN_3	Deaf native	Phon	R	pre	obj106comb_red.pct	0
DN_3	Deaf native	Sem	U	pre	obj034bear_brown.pct	0
DN_3	Deaf native	Sem	U	post	obj178giraffe_red.pct	0
DN_3	Deaf native	Phon	U	pre	obj431sun_red.pct	0
DN_3	Deaf native	Phon	U	pre	obj290owl_yellow.pct	0
DN_3	Deaf native	Phon	R	post	obj225key_brown.pct	0
DN_3	Deaf native	Phon	U	pre	obj141eagle_brown.pct	0
DN_3	Deaf native	Sem	R	post	coffee_brown.pct	0
DN_3	Deaf native	Phon	R	post	rainbow_red.pct	0
DN_3	Deaf native	Sem	U	post	obj063broom_brown.pct	0
DN_3	Deaf native	Phon	R	post	obj380scissors_purple.pct	0
DN_3	Deaf native	Phon	R	post	obj045bird_green.pct	0
DN_3	Deaf native	Phon	R	post	obj235lawnmower_yellow.pct	0
DN_3	Deaf native	Sem	R	pre	obj199hat_brown.pct	0
DN_3	Deaf native	Phon	R	pre	obj144egg_purple.pct	0
DN_3	Deaf native	Sem	U	pre	obj459tomato_green.pct	0
DN_3	Deaf native	Phon	R	post	obj336potato_blue.pct	0
DN_3	Deaf native	Phon	U	post	obj090cheese_green.pct	0
DN_3	Deaf native	Sem	R	pre	obj111cow_purple.pct	0
DNN_1	Deaf Non-native	Phon	R	post	obj051book_blue.pct	0
DNN_1	Deaf Non-native	Sem	R	post	obj003airplane_yellow.pct	0
DNN_1	Deaf Non-native	Sem	U	post	obj416spider_purple.pct	0
DNN_1	Deaf Non-native	Phon	U	pre	obj157fish_green.pct	0
DNN_1	Deaf Non-native	Sem	U	post	obj355ring_blue.pct	0
DNN_1	Deaf Non-native	Phon	R	post	obj127doctor_brown.pct	0
DNN_1	Deaf Non-native	Sem	U	post	obj067butterfly_green.pct	0
DNN_1	Deaf Non-native	Phon	R	post	obj095church_purple.pct	0
DNN_1	Deaf Non-native	Phon	U	pre	obj181glasses_blue.pct	0
DNN_1	Deaf Non-native	Sem	R	pre	obj469tree_yellow.pct	0
DNN_1	Deaf Non-native	Sem	R	pre	obj071cake_red.pct	0
DNN_1	Deaf Non-native	Sem	U	pre	obj192hamburger_green.pct	0
DNN_1	Deaf Non-native	Sem	U	pre	obj164flute_red.pct	0
DNN_1	Deaf Non-native	Phon	R	post	obj479umbrella_red.pct	1
DNN_1	Deaf Non-native	Phon	R	pre	obj314piano_green.pct	0
DNN_1	Deaf Non-native	Sem	U	pre	obj179girl_yellow.pct	0
DNN_1	Deaf Non-native	Sem	R	post	obj167football_blue.pct	0
DNN_1	Deaf Non-native	Sem	R	post	obj513witch_green.pct	0
DNN_1	Deaf Non-native	Sem	U	pre	obj193hammer_blue.pct	0
DNN_1	Deaf Non-native	Phon	R	pre	obj283nose_purple.pct	0
DNN_1	Deaf Non-native	Phon	R	pre	obj411sock_blue.pct	0
DNN_1	Deaf Non-native	Sem	U	post	obj476turtle_yellow.pct	0
DNN_1	Deaf Non-native	Sem	U	post	obj338priest_red.pct	0
DNN_1	Deaf Non-native	Sem	R	pre	toast_purple.pct	0
DNN_1	Deaf Non-native	Phon	U	pre	obj089chair_brown.pct	0
DNN_1	Deaf Non-native	Sem	R	post	obj418spoon_purple.pct	0
DNN_1	Deaf Non-native	Sem	R	pre	obj075candle_blue.pct	0
DNN_1	Deaf Non-native	Phon	R	post	obj284nurse_yellow.pct	0
DNN_1	Deaf Non-native	Phon	U	pre	obj106comb_red.pct	0
DNN_1	Deaf Non-native	Sem	R	pre	obj034bear_brown.pct	0
DNN_1	Deaf Non-native	Sem	R	post	obj178giraffe_red.pct	0
DNN_1	Deaf Non-native	Phon	R	pre	obj431sun_red.pct	0
DNN_1	Deaf Non-native	Phon	R	pre	obj290owl_yellow.pct	0
DNN_1	Deaf Non-native	Phon	U	post	obj225key_brown.pct	0
DNN_1	Deaf Non-native	Phon	R	pre	obj141eagle_brown.pct	0
DNN_1	Deaf Non-native	Sem	U	post	coffee_brown.pct	0
DNN_1	Deaf Non-native	Sem	R	post	obj063broom_brown.pct	0
DNN_1	Deaf Non-native	Phon	U	post	obj380scissors_purple.pct	0
DNN_1	Deaf Non-native	Phon	U	post	obj045bird_green.pct	0
DNN_1	Deaf Non-native	Phon	U	post	obj235lawnmower_yellow.pct	0
DNN_1	Deaf Non-native	Sem	U	pre	obj199hat_brown.pct	0
DNN_1	Deaf Non-native	Phon	U	pre	obj144egg_purple.pct	0
DNN_1	Deaf Non-native	Sem	R	pre	obj459tomato_green.pct	0
DNN_1	Deaf Non-native	Phon	U	post	obj336potato_blue.pct	0
DNN_1	Deaf Non-native	Phon	R	post	obj090cheese_green.pct	0
DNN_1	Deaf Non-native	Sem	U	pre	obj111cow_purple.pct	0
HL2_3	Hearing L2	Phon	U	post	obj051book_blue.pct	0
HL2_3	Hearing L2	Sem	U	post	obj003airplane_yellow.pct	0
HL2_3	Hearing L2	Sem	R	post	obj416spider_purple.pct	0
HL2_3	Hearing L2	Phon	R	pre	obj157fish_green.pct	0
HL2_3	Hearing L2	Sem	R	post	obj355ring_blue.pct	0
HL2_3	Hearing L2	Phon	U	post	obj127doctor_brown.pct	0
HL2_3	Hearing L2	Sem	R	post	obj067butterfly_green.pct	0
HL2_3	Hearing L2	Phon	U	post	obj095church_purple.pct	0
HL2_3	Hearing L2	Phon	R	pre	obj181glasses_blue.pct	1
HL2_3	Hearing L2	Sem	U	pre	obj469tree_yellow.pct	1
HL2_3	Hearing L2	Sem	U	pre	obj071cake_red.pct	1
HL2_3	Hearing L2	Sem	R	pre	obj164flute_red.pct	1
HL2_3	Hearing L2	Phon	U	post	obj479umbrella_red.pct	1
HL2_3	Hearing L2	Sem	R	pre	obj179girl_yellow.pct	1
HL2_3	Hearing L2	Sem	U	post	obj167football_blue.pct	1
HL2_3	Hearing L2	Sem	U	post	obj513witch_green.pct	1
HL2_3	Hearing L2	Sem	R	pre	obj193hammer_blue.pct	1
HL2_3	Hearing L2	Phon	U	pre	obj283nose_purple.pct	1
HL2_3	Hearing L2	Phon	U	pre	obj411sock_blue.pct	1
HL2_3	Hearing L2	Sem	R	post	obj476turtle_yellow.pct	1
HL2_3	Hearing L2	Phon	R	pre	obj393shoe_yellow.pct	1
HL2_3	Hearing L2	Sem	R	post	obj338priest_red.pct	1
HL2_3	Hearing L2	Sem	U	pre	toast_purple.pct	1
HL2_3	Hearing L2	Phon	R	pre	obj089chair_brown.pct	1
HL2_3	Hearing L2	Sem	U	post	obj418spoon_purple.pct	1
HL2_3	Hearing L2	Sem	U	pre	obj075candle_blue.pct	1
HL2_3	Hearing L2	Phon	U	post	obj284nurse_yellow.pct	1
HL2_3	Hearing L2	Phon	R	pre	obj106comb_red.pct	1
HL2_3	Hearing L2	Sem	U	pre	obj034bear_brown.pct	1
HL2_3	Hearing L2	Sem	U	post	obj178giraffe_red.pct	1
HL2_3	Hearing L2	Phon	U	pre	obj431sun_red.pct	1
HL2_3	Hearing L2	Phon	U	pre	obj290owl_yellow.pct	1
HL2_3	Hearing L2	Phon	R	post	obj225key_brown.pct	1
HL2_3	Hearing L2	Phon	U	pre	obj141eagle_brown.pct	1
HL2_3	Hearing L2	Sem	R	post	coffee_brown.pct	1
HL2_3	Hearing L2	Phon	R	post	rainbow_red.pct	1
HL2_3	Hearing L2	Sem	U	post	obj063broom_brown.pct	1
HL2_3	Hearing L2	Phon	R	post	obj380scissors_purple.pct	1
HL2_3	Hearing L2	Phon	R	post	obj045bird_green.pct	1
HL2_3	Hearing L2	Sem	R	pre	obj199hat_brown.pct	1
HL2_3	Hearing L2	Phon	R	pre	obj144egg_purple.pct	1
HL2_3	Hearing L2	Sem	U	pre	obj459tomato_green.pct	1
HL2_3	Hearing L2	Phon	R	post	obj336potato_blue.pct	1
HL2_3	Hearing L2	Phon	U	post	obj090cheese_green.pct	1
HL2_3	Hearing L2	Sem	R	pre	obj111cow_purple.pct	1
HL2_4	Hearing L2	Phon	R	pre	obj051book_blue.pct	1
HL2_4	Hearing L2	Sem	R	pre	obj003airplane_yellow.pct	0
HL2_4	Hearing L2	Sem	U	pre	obj416spider_purple.pct	0
HL2_4	Hearing L2	Phon	R	post	obj157fish_green.pct	0
HL2_4	Hearing L2	Sem	U	pre	obj355ring_blue.pct	0
HL2_4	Hearing L2	Phon	R	pre	obj127doctor_brown.pct	0
HL2_4	Hearing L2	Sem	U	pre	obj067butterfly_green.pct	0
HL2_4	Hearing L2	Phon	R	pre	obj095church_purple.pct	0
HL2_4	Hearing L2	Phon	R	post	obj181glasses_blue.pct	1
HL2_4	Hearing L2	Sem	U	post	obj469tree_yellow.pct	1
HL2_4	Hearing L2	Sem	U	post	obj071cake_red.pct	1
HL2_4	Hearing L2	Sem	R	post	obj192hamburger_green.pct	1
HL2_4	Hearing L2	Sem	R	post	obj164flute_red.pct	1
HL2_4	Hearing L2	Phon	R	pre	obj479umbrella_red.pct	0
HL2_4	Hearing L2	Phon	U	post	obj314piano_green.pct	0
HL2_4	Hearing L2	Sem	R	post	obj179girl_yellow.pct	1
HL2_4	Hearing L2	Sem	R	pre	obj167football_blue.pct	0
HL2_4	Hearing L2	Sem	R	pre	obj513witch_green.pct	0
HL2_4	Hearing L2	Sem	R	post	obj193hammer_blue.pct	0
HL2_4	Hearing L2	Phon	U	post	obj283nose_purple.pct	1
HL2_4	Hearing L2	Phon	U	post	obj411sock_blue.pct	1
HL2_4	Hearing L2	Sem	U	pre	obj476turtle_yellow.pct	0
HL2_4	Hearing L2	Phon	R	post	obj393shoe_yellow.pct	1
HL2_4	Hearing L2	Sem	U	pre	obj338priest_red.pct	1
HL2_4	Hearing L2	Sem	U	post	toast_purple.pct	1
HL2_4	Hearing L2	Phon	R	post	obj089chair_brown.pct	1
HL2_4	Hearing L2	Sem	R	pre	obj418spoon_purple.pct	0
HL2_4	Hearing L2	Sem	U	post	obj075candle_blue.pct	0
HL2_4	Hearing L2	Phon	R	pre	obj284nurse_yellow.pct	0
HL2_4	Hearing L2	Phon	R	post	obj106comb_red.pct	1
HL2_4	Hearing L2	Sem	U	post	obj034bear_brown.pct	0
HL2_4	Hearing L2	Sem	R	pre	obj178giraffe_red.pct	0
HL2_4	Hearing L2	Phon	U	post	obj431sun_red.pct	1
HL2_4	Hearing L2	Phon	U	post	obj290owl_yellow.pct	1
HL2_4	Hearing L2	Phon	U	pre	obj225key_brown.pct	0
HL2_4	Hearing L2	Phon	U	post	obj141eagle_brown.pct	1
HL2_4	Hearing L2	Sem	U	pre	coffee_brown.pct	0
HL2_4	Hearing L2	Phon	U	pre	rainbow_red.pct	0
HL2_4	Hearing L2	Sem	R	pre	obj063broom_brown.pct	0
HL2_4	Hearing L2	Phon	U	pre	obj380scissors_purple.pct	0
HL2_4	Hearing L2	Phon	U	pre	obj045bird_green.pct	0
HL2_4	Hearing L2	Phon	U	pre	obj235lawnmower_yellow.pct	0
HL2_4	Hearing L2	Sem	R	post	obj199hat_brown.pct	1
HL2_4	Hearing L2	Phon	R	post	obj144egg_purple.pct	1
HL2_4	Hearing L2	Sem	U	post	obj459tomato_green.pct	1
HL2_4	Hearing L2	Phon	U	pre	obj336potato_blue.pct	1
HL2_4	Hearing L2	Phon	R	pre	obj090cheese_green.pct	0
HL2_4	Hearing L2	Sem	R	post	obj111cow_purple.pct	1
HL2_5	Hearing L2	Phon	R	post	obj051book_blue.pct	1
HL2_5	Hearing L2	Sem	R	post	obj003airplane_yellow.pct	1
HL2_5	Hearing L2	Sem	U	post	obj416spider_purple.pct	1
HL2_5	Hearing L2	Phon	U	pre	obj157fish_green.pct	1
HL2_5	Hearing L2	Sem	U	post	obj355ring_blue.pct	1
HL2_5	Hearing L2	Phon	R	post	obj127doctor_brown.pct	1
HL2_5	Hearing L2	Sem	U	post	obj067butterfly_green.pct	1
HL2_5	Hearing L2	Phon	R	post	obj095church_purple.pct	1
HL2_5	Hearing L2	Phon	U	pre	obj181glasses_blue.pct	1
HL2_5	Hearing L2	Sem	R	pre	obj469tree_yellow.pct	1
HL2_5	Hearing L2	Sem	R	pre	obj071cake_red.pct	1
HL2_5	Hearing L2	Sem	U	pre	obj192hamburger_green.pct	1
HL2_5	Hearing L2	Sem	U	pre	obj164flute_red.pct	0
HL2_5	Hearing L2	Phon	R	post	obj479umbrella_red.pct	1
HL2_5	Hearing L2	Phon	R	pre	obj314piano_green.pct	0
HL2_5	Hearing L2	Sem	U	pre	obj179girl_yellow.pct	0
HL2_5	Hearing L2	Sem	R	post	obj167football_blue.pct	1
HL2_5	Hearing L2	Sem	R	post	obj513witch_green.pct	1
HL2_5	Hearing L2	Sem	U	pre	obj193hammer_blue.pct	1
HL2_5	Hearing L2	Phon	R	pre	obj283nose_purple.pct	1
HL2_5	Hearing L2	Phon	R	pre	obj411sock_blue.pct	1
HL2_5	Hearing L2	Sem	U	post	obj476turtle_yellow.pct	1
HL2_5	Hearing L2	Phon	U	pre	obj393shoe_yellow.pct	1
HL2_5	Hearing L2	Sem	U	post	obj338priest_red.pct	1
HL2_5	Hearing L2	Sem	R	pre	toast_purple.pct	1
HL2_5	Hearing L2	Phon	U	pre	obj089chair_brown.pct	1
HL2_5	Hearing L2	Sem	R	post	obj418spoon_purple.pct	1
HL2_5	Hearing L2	Sem	R	pre	obj075candle_blue.pct	1
HL2_5	Hearing L2	Phon	R	post	obj284nurse_yellow.pct	1
HL2_5	Hearing L2	Phon	U	pre	obj106comb_red.pct	1
HL2_5	Hearing L2	Sem	R	pre	obj034bear_brown.pct	1
HL2_5	Hearing L2	Sem	R	post	obj178giraffe_red.pct	1
HL2_5	Hearing L2	Phon	R	pre	obj431sun_red.pct	1
HL2_5	Hearing L2	Phon	R	pre	obj290owl_yellow.pct	1
HL2_5	Hearing L2	Phon	U	post	obj225key_brown.pct	1
HL2_5	Hearing L2	Phon	R	pre	obj141eagle_brown.pct	1
HL2_5	Hearing L2	Sem	U	post	coffee_brown.pct	1
HL2_5	Hearing L2	Phon	U	post	rainbow_red.pct	1
HL2_5	Hearing L2	Sem	R	post	obj063broom_brown.pct	1
HL2_5	Hearing L2	Phon	U	post	obj380scissors_purple.pct	1
HL2_5	Hearing L2	Phon	U	post	obj045bird_green.pct	1
HL2_5	Hearing L2	Phon	U	post	obj235lawnmower_yellow.pct	1
HL2_5	Hearing L2	Sem	U	pre	obj199hat_brown.pct	1
HL2_5	Hearing L2	Phon	U	pre	obj144egg_purple.pct	1
HL2_5	Hearing L2	Sem	R	pre	obj459tomato_green.pct	1
HL2_5	Hearing L2	Phon	U	post	obj336potato_blue.pct	1
HL2_5	Hearing L2	Phon	R	post	obj090cheese_green.pct	1
HL2_5	Hearing L2	Sem	U	pre	obj111cow_purple.pct	1
DN_4	Deaf native	Phon	R	pre	obj051book_blue.pct	0
DN_4	Deaf native	Sem	R	pre	obj003airplane_yellow.pct	0
DN_4	Deaf native	Sem	U	pre	obj416spider_purple.pct	0
DN_4	Deaf native	Phon	R	post	obj157fish_green.pct	0
DN_4	Deaf native	Sem	U	pre	obj355ring_blue.pct	0
DN_4	Deaf native	Phon	R	pre	obj127doctor_brown.pct	0
DN_4	Deaf native	Sem	U	pre	obj067butterfly_green.pct	0
DN_4	Deaf native	Phon	R	pre	obj095church_purple.pct	0
DN_4	Deaf native	Phon	R	post	obj181glasses_blue.pct	1
DN_4	Deaf native	Sem	U	post	obj469tree_yellow.pct	1
DN_4	Deaf native	Sem	U	post	obj071cake_red.pct	1
DN_4	Deaf native	Sem	R	post	obj192hamburger_green.pct	1
DN_4	Deaf native	Sem	R	post	obj164flute_red.pct	1
DN_4	Deaf native	Phon	R	pre	obj479umbrella_red.pct	1
DN_4	Deaf native	Phon	U	post	obj314piano_green.pct	1
DN_4	Deaf native	Sem	R	post	obj179girl_yellow.pct	1
DN_4	Deaf native	Sem	R	pre	obj167football_blue.pct	1
DN_4	Deaf native	Sem	R	pre	obj513witch_green.pct	1
DN_4	Deaf native	Sem	R	post	obj193hammer_blue.pct	1
DN_4	Deaf native	Phon	U	post	obj283nose_purple.pct	1
DN_4	Deaf native	Phon	U	post	obj411sock_blue.pct	1
DN_4	Deaf native	Sem	U	pre	obj476turtle_yellow.pct	1
DN_4	Deaf native	Phon	R	post	obj393shoe_yellow.pct	1
DN_4	Deaf native	Sem	U	pre	obj338priest_red.pct	0
DN_4	Deaf native	Sem	U	post	toast_purple.pct	1
DN_4	Deaf native	Phon	R	post	obj089chair_brown.pct	1
DN_4	Deaf native	Sem	R	pre	obj418spoon_purple.pct	1
DN_4	Deaf native	Sem	U	post	obj075candle_blue.pct	1
DN_4	Deaf native	Phon	R	pre	obj284nurse_yellow.pct	1
DN_4	Deaf native	Phon	R	post	obj106comb_red.pct	1
DN_4	Deaf native	Sem	U	post	obj034bear_brown.pct	1
DN_4	Deaf native	Sem	R	pre	obj178giraffe_red.pct	1
DN_4	Deaf native	Phon	U	post	obj431sun_red.pct	1
DN_4	Deaf native	Phon	U	post	obj290owl_yellow.pct	1
DN_4	Deaf native	Phon	U	pre	obj225key_brown.pct	0
DN_4	Deaf native	Phon	U	post	obj141eagle_brown.pct	1
DN_4	Deaf native	Sem	U	pre	coffee_brown.pct	0
DN_4	Deaf native	Phon	U	pre	rainbow_red.pct	1
DN_4	Deaf native	Sem	R	pre	obj063broom_brown.pct	1
DN_4	Deaf native	Phon	U	pre	obj380scissors_purple.pct	1
DN_4	Deaf native	Phon	U	pre	obj045bird_green.pct	1
DN_4	Deaf native	Phon	U	pre	obj235lawnmower_yellow.pct	1
DN_4	Deaf native	Sem	R	post	obj199hat_brown.pct	1
DN_4	Deaf native	Phon	R	post	obj144egg_purple.pct	1
DN_4	Deaf native	Sem	U	post	obj459tomato_green.pct	1
DN_4	Deaf native	Phon	U	pre	obj336potato_blue.pct	1
DN_4	Deaf native	Phon	R	pre	obj090cheese_green.pct	1
DN_4	Deaf native	Sem	R	post	obj111cow_purple.pct	1
DNN_2	Deaf Non-native	Phon	U	pre	obj051book_blue.pct	0
DNN_2	Deaf Non-native	Sem	U	pre	obj003airplane_yellow.pct	0
DNN_2	Deaf Non-native	Sem	R	pre	obj416spider_purple.pct	0
DNN_2	Deaf Non-native	Phon	U	post	obj157fish_green.pct	0
DNN_2	Deaf Non-native	Sem	R	pre	obj355ring_blue.pct	0
DNN_2	Deaf Non-native	Phon	U	pre	obj127doctor_brown.pct	0
DNN_2	Deaf Non-native	Sem	R	pre	obj067butterfly_green.pct	0
DNN_2	Deaf Non-native	Phon	U	pre	obj095church_purple.pct	0
DNN_2	Deaf Non-native	Phon	U	post	obj181glasses_blue.pct	0
DNN_2	Deaf Non-native	Sem	R	post	obj469tree_yellow.pct	0
DNN_2	Deaf Non-native	Sem	R	post	obj071cake_red.pct	0
DNN_2	Deaf Non-native	Sem	U	post	obj192hamburger_green.pct	0
DNN_2	Deaf Non-native	Sem	U	post	obj164flute_red.pct	0
DNN_2	Deaf Non-native	Phon	U	pre	obj479umbrella_red.pct	0
DNN_2	Deaf Non-native	Phon	R	post	obj314piano_green.pct	0
DNN_2	Deaf Non-native	Sem	U	post	obj179girl_yellow.pct	0
DNN_2	Deaf Non-native	Sem	U	pre	obj513witch_green.pct	0
DNN_2	Deaf Non-native	Sem	U	post	obj193hammer_blue.pct	0
DNN_2	Deaf Non-native	Phon	R	post	obj283nose_purple.pct	1
DNN_2	Deaf Non-native	Phon	R	post	obj411sock_blue.pct	0
DNN_2	Deaf Non-native	Sem	R	pre	obj476turtle_yellow.pct	0
DNN_2	Deaf Non-native	Phon	U	post	obj393shoe_yellow.pct	0
DNN_2	Deaf Non-native	Sem	R	pre	obj338priest_red.pct	0
DNN_2	Deaf Non-native	Sem	R	post	toast_purple.pct	0
DNN_2	Deaf Non-native	Phon	U	post	obj089chair_brown.pct	0
DNN_2	Deaf Non-native	Sem	U	pre	obj418spoon_purple.pct	0
DNN_2	Deaf Non-native	Sem	R	post	obj075candle_blue.pct	0
DNN_2	Deaf Non-native	Phon	U	pre	obj284nurse_yellow.pct	0
DNN_2	Deaf Non-native	Phon	U	post	obj106comb_red.pct	0
DNN_2	Deaf Non-native	Sem	R	post	obj034bear_brown.pct	0
DNN_2	Deaf Non-native	Sem	U	pre	obj178giraffe_red.pct	0
DNN_2	Deaf Non-native	Phon	R	post	obj431sun_red.pct	0
DNN_2	Deaf Non-native	Phon	R	post	obj290owl_yellow.pct	0
DNN_2	Deaf Non-native	Phon	R	pre	obj225key_brown.pct	0
DNN_2	Deaf Non-native	Phon	R	post	obj141eagle_brown.pct	0
DNN_2	Deaf Non-native	Sem	R	pre	coffee_brown.pct	0
DNN_2	Deaf Non-native	Phon	R	pre	rainbow_red.pct	0
DNN_2	Deaf Non-native	Sem	U	pre	obj063broom_brown.pct	0
DNN_2	Deaf Non-native	Phon	R	pre	obj380scissors_purple.pct	0
DNN_2	Deaf Non-native	Phon	R	pre	obj045bird_green.pct	0
DNN_2	Deaf Non-native	Phon	R	pre	obj235lawnmower_yellow.pct	0
DNN_2	Deaf Non-native	Sem	U	post	obj199hat_brown.pct	0
DNN_2	Deaf Non-native	Phon	U	post	obj144egg_purple.pct	0
DNN_2	Deaf Non-native	Sem	R	post	obj459tomato_green.pct	0
DNN_2	Deaf Non-native	Phon	R	pre	obj336potato_blue.pct	0
DNN_2	Deaf Non-native	Phon	U	pre	obj090cheese_green.pct	0
DNN_2	Deaf Non-native	Sem	U	post	obj111cow_purple.pct	0
DNN_3	Deaf Non-native	Sem	U	post	obj003airplane_yellow.pct	1
DNN_3	Deaf Non-native	Sem	R	post	obj416spider_purple.pct	1
DNN_3	Deaf Non-native	Phon	R	pre	obj157fish_green.pct	1
DNN_3	Deaf Non-native	Sem	R	post	obj355ring_blue.pct	1
DNN_3	Deaf Non-native	Phon	U	post	obj127doctor_brown.pct	1
DNN_3	Deaf Non-native	Sem	R	post	obj067butterfly_green.pct	1
DNN_3	Deaf Non-native	Phon	U	post	obj095church_purple.pct	1
DNN_3	Deaf Non-native	Phon	R	pre	obj181glasses_blue.pct	1
DNN_3	Deaf Non-native	Sem	U	pre	obj469tree_yellow.pct	1
DNN_3	Deaf Non-native	Sem	U	pre	obj071cake_red.pct	1
DNN_3	Deaf Non-native	Sem	R	pre	obj192hamburger_green.pct	1
DNN_3	Deaf Non-native	Sem	R	pre	obj164flute_red.pct	1
DNN_3	Deaf Non-native	Phon	U	post	obj479umbrella_red.pct	1
DNN_3	Deaf Non-native	Phon	U	pre	obj314piano_green.pct	1
DNN_3	Deaf Non-native	Sem	R	pre	obj179girl_yellow.pct	1
DNN_3	Deaf Non-native	Sem	U	post	obj167football_blue.pct	1
DNN_3	Deaf Non-native	Sem	U	post	obj513witch_green.pct	1
DNN_3	Deaf Non-native	Sem	R	pre	obj193hammer_blue.pct	1
DNN_3	Deaf Non-native	Phon	U	pre	obj283nose_purple.pct	1
DNN_3	Deaf Non-native	Phon	U	pre	obj411sock_blue.pct	1
DNN_3	Deaf Non-native	Sem	R	post	obj476turtle_yellow.pct	1
DNN_3	Deaf Non-native	Phon	R	pre	obj393shoe_yellow.pct	1
DNN_3	Deaf Non-native	Sem	R	post	obj338priest_red.pct	1
DNN_3	Deaf Non-native	Sem	U	pre	toast_purple.pct	1
DNN_3	Deaf Non-native	Phon	R	pre	obj089chair_brown.pct	1
DNN_3	Deaf Non-native	Sem	U	post	obj418spoon_purple.pct	1
DNN_3	Deaf Non-native	Sem	U	pre	obj075candle_blue.pct	1
DNN_3	Deaf Non-native	Phon	U	post	obj284nurse_yellow.pct	1
DNN_3	Deaf Non-native	Phon	R	pre	obj106comb_red.pct	1
DNN_3	Deaf Non-native	Sem	U	pre	obj034bear_brown.pct	1
DNN_3	Deaf Non-native	Sem	U	post	obj178giraffe_red.pct	1
DNN_3	Deaf Non-native	Phon	U	pre	obj431sun_red.pct	1
DNN_3	Deaf Non-native	Phon	U	pre	obj290owl_yellow.pct	1
DNN_3	Deaf Non-native	Phon	R	post	obj225key_brown.pct	1
DNN_3	Deaf Non-native	Phon	U	pre	obj141eagle_brown.pct	1
DNN_3	Deaf Non-native	Sem	R	post	coffee_brown.pct	1
DNN_3	Deaf Non-native	Phon	R	post	rainbow_red.pct	1
DNN_3	Deaf Non-native	Sem	U	post	obj063broom_brown.pct	1
DNN_3	Deaf Non-native	Phon	R	post	obj380scissors_purple.pct	1
DNN_3	Deaf Non-native	Phon	R	post	obj045bird_green.pct	1
DNN_3	Deaf Non-native	Phon	R	post	obj235lawnmower_yellow.pct	1
DNN_3	Deaf Non-native	Sem	R	pre	obj199hat_brown.pct	1
DNN_3	Deaf Non-native	Phon	R	pre	obj144egg_purple.pct	1
DNN_3	Deaf Non-native	Sem	U	pre	obj459tomato_green.pct	1
DNN_3	Deaf Non-native	Phon	R	post	obj336potato_blue.pct	1
DNN_3	Deaf Non-native	Phon	U	post	obj090cheese_green.pct	1
DNN_3	Deaf Non-native	Sem	R	pre	obj051book_blue.pct	1
HL2_7	Hearing L2	Phon	U	post	obj003airplane_yellow.pct	1
HL2_7	Hearing L2	Sem	U	post	obj416spider_purple.pct	1
HL2_7	Hearing L2	Sem	R	post	obj157fish_green.pct	0
HL2_7	Hearing L2	Phon	R	pre	obj355ring_blue.pct	0
HL2_7	Hearing L2	Sem	R	post	obj127doctor_brown.pct	0
HL2_7	Hearing L2	Sem	R	post	obj067butterfly_green.pct	0
HL2_7	Hearing L2	Phon	U	post	obj095church_purple.pct	0
HL2_7	Hearing L2	Phon	R	pre	obj181glasses_blue.pct	1
HL2_7	Hearing L2	Sem	U	pre	obj469tree_yellow.pct	1
HL2_7	Hearing L2	Sem	U	pre	obj071cake_red.pct	0
HL2_7	Hearing L2	Sem	R	pre	obj192hamburger_green.pct	0
HL2_7	Hearing L2	Sem	R	pre	obj164flute_red.pct	0
HL2_7	Hearing L2	Phon	U	post	obj479umbrella_red.pct	0
HL2_7	Hearing L2	Phon	U	pre	obj314piano_green.pct	0
HL2_7	Hearing L2	Sem	R	pre	obj179girl_yellow.pct	0
HL2_7	Hearing L2	Sem	U	post	obj167football_blue.pct	0
HL2_7	Hearing L2	Sem	U	post	obj513witch_green.pct	0
HL2_7	Hearing L2	Sem	R	pre	obj193hammer_blue.pct	0
HL2_7	Hearing L2	Phon	U	pre	obj283nose_purple.pct	0
HL2_7	Hearing L2	Phon	U	pre	obj411sock_blue.pct	0
HL2_7	Hearing L2	Sem	R	post	obj476turtle_yellow.pct	0
HL2_7	Hearing L2	Phon	R	pre	obj393shoe_yellow.pct	0
HL2_7	Hearing L2	Sem	R	post	obj338priest_red.pct	0
HL2_7	Hearing L2	Sem	U	pre	toast_purple.pct	0
HL2_7	Hearing L2	Phon	R	pre	obj089chair_brown.pct	0
HL2_7	Hearing L2	Sem	U	post	obj418spoon_purple.pct	0
HL2_7	Hearing L2	Sem	U	pre	obj075candle_blue.pct	0
HL2_7	Hearing L2	Phon	U	post	obj284nurse_yellow.pct	0
HL2_7	Hearing L2	Phon	R	pre	obj106comb_red.pct	0
HL2_7	Hearing L2	Sem	U	pre	obj034bear_brown.pct	0
HL2_7	Hearing L2	Sem	U	post	obj178giraffe_red.pct	0
HL2_7	Hearing L2	Phon	U	pre	obj431sun_red.pct	0
HL2_7	Hearing L2	Phon	U	pre	obj290owl_yellow.pct	0
HL2_7	Hearing L2	Phon	R	post	obj225key_brown.pct	0
HL2_7	Hearing L2	Phon	U	pre	obj141eagle_brown.pct	0
HL2_7	Hearing L2	Sem	R	post	coffee_brown.pct	0
HL2_7	Hearing L2	Phon	R	post	rainbow_red.pct	0
HL2_7	Hearing L2	Sem	U	post	obj063broom_brown.pct	0
HL2_7	Hearing L2	Phon	R	post	obj380scissors_purple.pct	0
HL2_7	Hearing L2	Phon	R	post	obj045bird_green.pct	0
HL2_7	Hearing L2	Phon	R	post	obj235lawnmower_yellow.pct	0
HL2_7	Hearing L2	Sem	R	pre	obj199hat_brown.pct	0
HL2_7	Hearing L2	Phon	R	pre	obj144egg_purple.pct	0
HL2_7	Hearing L2	Sem	U	pre	obj459tomato_green.pct	0
HL2_7	Hearing L2	Phon	R	post	obj336potato_blue.pct	0
HL2_7	Hearing L2	Phon	U	post	obj090cheese_green.pct	0
HL2_7	Hearing L2	Sem	R	pre	obj111cow_purple.pct	0
HL2_8	Hearing L2	Phon	R	pre	obj051book_blue.pct	1
HL2_8	Hearing L2	Sem	R	pre	obj003airplane_yellow.pct	0
HL2_8	Hearing L2	Sem	U	pre	obj416spider_purple.pct	1
HL2_8	Hearing L2	Phon	R	post	obj157fish_green.pct	1
HL2_8	Hearing L2	Sem	U	pre	obj355ring_blue.pct	1
HL2_8	Hearing L2	Phon	R	pre	obj127doctor_brown.pct	1
HL2_8	Hearing L2	Sem	U	pre	obj067butterfly_green.pct	1
HL2_8	Hearing L2	Phon	R	pre	obj095church_purple.pct	1
HL2_8	Hearing L2	Phon	R	post	obj181glasses_blue.pct	1
HL2_8	Hearing L2	Sem	U	post	obj469tree_yellow.pct	1
HL2_8	Hearing L2	Sem	U	post	obj071cake_red.pct	1
HL2_8	Hearing L2	Sem	R	post	obj192hamburger_green.pct	1
HL2_8	Hearing L2	Sem	R	post	obj164flute_red.pct	1
HL2_8	Hearing L2	Phon	R	pre	obj479umbrella_red.pct	1
HL2_8	Hearing L2	Phon	U	post	obj314piano_green.pct	1
HL2_8	Hearing L2	Sem	R	post	obj179girl_yellow.pct	1
HL2_8	Hearing L2	Sem	R	pre	obj167football_blue.pct	1
HL2_8	Hearing L2	Sem	R	pre	obj513witch_green.pct	1
HL2_8	Hearing L2	Sem	R	post	obj193hammer_blue.pct	1
HL2_8	Hearing L2	Phon	U	post	obj283nose_purple.pct	1
HL2_8	Hearing L2	Phon	U	post	obj411sock_blue.pct	1
HL2_8	Hearing L2	Sem	U	pre	obj476turtle_yellow.pct	1
HL2_8	Hearing L2	Phon	R	post	obj393shoe_yellow.pct	1
HL2_8	Hearing L2	Sem	U	pre	obj338priest_red.pct	1
HL2_8	Hearing L2	Sem	U	post	toast_purple.pct	1
HL2_8	Hearing L2	Phon	R	post	obj089chair_brown.pct	1
HL2_8	Hearing L2	Sem	R	pre	obj418spoon_purple.pct	1
HL2_8	Hearing L2	Sem	U	post	obj075candle_blue.pct	1
HL2_8	Hearing L2	Phon	R	pre	obj284nurse_yellow.pct	1
HL2_8	Hearing L2	Phon	R	post	obj106comb_red.pct	1
HL2_8	Hearing L2	Sem	U	post	obj034bear_brown.pct	1
HL2_8	Hearing L2	Sem	R	pre	obj178giraffe_red.pct	1
HL2_8	Hearing L2	Phon	U	post	obj431sun_red.pct	1
HL2_8	Hearing L2	Phon	U	post	obj290owl_yellow.pct	1
HL2_8	Hearing L2	Phon	U	pre	obj225key_brown.pct	1
HL2_8	Hearing L2	Phon	U	post	obj141eagle_brown.pct	1
HL2_8	Hearing L2	Sem	U	pre	coffee_brown.pct	1
HL2_8	Hearing L2	Phon	U	pre	rainbow_red.pct	1
HL2_8	Hearing L2	Sem	R	pre	obj063broom_brown.pct	1
HL2_8	Hearing L2	Phon	U	pre	obj380scissors_purple.pct	1
HL2_8	Hearing L2	Phon	U	pre	obj045bird_green.pct	1
HL2_8	Hearing L2	Phon	U	pre	obj235lawnmower_yellow.pct	1
HL2_8	Hearing L2	Sem	R	post	obj199hat_brown.pct	1
HL2_8	Hearing L2	Phon	R	post	obj144egg_purple.pct	1
HL2_8	Hearing L2	Sem	U	post	obj459tomato_green.pct	1
HL2_8	Hearing L2	Phon	U	pre	obj336potato_blue.pct	1
HL2_8	Hearing L2	Phon	R	pre	obj090cheese_green.pct	1
HL2_8	Hearing L2	Sem	R	post	obj111cow_purple.pct	1
HL2_9	Hearing L2	Phon	R	post	obj051book_blue.pct	0
HL2_9	Hearing L2	Sem	R	post	obj003airplane_yellow.pct	1
HL2_9	Hearing L2	Sem	U	post	obj416spider_purple.pct	1
HL2_9	Hearing L2	Phon	U	pre	obj157fish_green.pct	1
HL2_9	Hearing L2	Sem	U	post	obj355ring_blue.pct	1
HL2_9	Hearing L2	Phon	R	post	obj127doctor_brown.pct	1
HL2_9	Hearing L2	Sem	U	post	obj067butterfly_green.pct	1
HL2_9	Hearing L2	Phon	R	post	obj095church_purple.pct	1
HL2_9	Hearing L2	Phon	U	pre	obj181glasses_blue.pct	1
HL2_9	Hearing L2	Sem	R	pre	obj469tree_yellow.pct	1
HL2_9	Hearing L2	Sem	R	pre	obj071cake_red.pct	1
HL2_9	Hearing L2	Sem	U	pre	obj192hamburger_green.pct	1
HL2_9	Hearing L2	Sem	U	pre	obj164flute_red.pct	0
HL2_9	Hearing L2	Phon	R	post	obj479umbrella_red.pct	0
HL2_9	Hearing L2	Phon	R	pre	obj314piano_green.pct	0
HL2_9	Hearing L2	Sem	U	pre	obj179girl_yellow.pct	0
HL2_9	Hearing L2	Sem	R	post	obj167football_blue.pct	1
HL2_9	Hearing L2	Sem	R	post	obj513witch_green.pct	1
HL2_9	Hearing L2	Sem	U	pre	obj193hammer_blue.pct	1
HL2_9	Hearing L2	Phon	R	pre	obj283nose_purple.pct	1
HL2_9	Hearing L2	Phon	R	pre	obj411sock_blue.pct	1
HL2_9	Hearing L2	Sem	U	post	obj476turtle_yellow.pct	1
HL2_9	Hearing L2	Phon	U	pre	obj393shoe_yellow.pct	1
HL2_9	Hearing L2	Sem	R	pre	toast_purple.pct	1
HL2_9	Hearing L2	Phon	U	pre	obj089chair_brown.pct	1
HL2_9	Hearing L2	Sem	R	post	obj418spoon_purple.pct	1
HL2_9	Hearing L2	Sem	R	pre	obj075candle_blue.pct	1
HL2_9	Hearing L2	Phon	R	post	obj284nurse_yellow.pct	1
HL2_9	Hearing L2	Phon	U	pre	obj106comb_red.pct	1
HL2_9	Hearing L2	Sem	R	pre	obj034bear_brown.pct	1
HL2_9	Hearing L2	Sem	R	post	obj178giraffe_red.pct	1
HL2_9	Hearing L2	Phon	R	pre	obj431sun_red.pct	1
HL2_9	Hearing L2	Phon	R	pre	obj290owl_yellow.pct	0
HL2_9	Hearing L2	Phon	U	post	obj225key_brown.pct	1
HL2_9	Hearing L2	Phon	R	pre	obj141eagle_brown.pct	1
HL2_9	Hearing L2	Phon	U	post	rainbow_red.pct	1
HL2_9	Hearing L2	Sem	R	post	obj063broom_brown.pct	0
HL2_9	Hearing L2	Phon	U	post	obj380scissors_purple.pct	1
HL2_9	Hearing L2	Phon	U	post	obj045bird_green.pct	1
HL2_9	Hearing L2	Phon	U	post	obj235lawnmower_yellow.pct	1
HL2_9	Hearing L2	Sem	U	pre	obj199hat_brown.pct	1
HL2_9	Hearing L2	Phon	U	pre	obj144egg_purple.pct	1
HL2_9	Hearing L2	Sem	R	pre	obj459tomato_green.pct	1
HL2_9	Hearing L2	Phon	U	post	obj336potato_blue.pct	1
HL2_9	Hearing L2	Phon	R	post	obj090cheese_green.pct	1
HL2_9	Hearing L2	Sem	U	pre	obj111cow_purple.pct	1
HL2_10	Hearing L2	Phon	U	pre	obj051book_blue.pct	0
HL2_10	Hearing L2	Sem	U	pre	obj003airplane_yellow.pct	0
HL2_10	Hearing L2	Sem	R	pre	obj416spider_purple.pct	0
HL2_10	Hearing L2	Phon	U	post	obj157fish_green.pct	0
HL2_10	Hearing L2	Sem	R	pre	obj355ring_blue.pct	0
HL2_10	Hearing L2	Phon	U	pre	obj127doctor_brown.pct	0
HL2_10	Hearing L2	Sem	R	pre	obj067butterfly_green.pct	0
HL2_10	Hearing L2	Phon	U	pre	obj095church_purple.pct	0
HL2_10	Hearing L2	Phon	U	post	obj181glasses_blue.pct	0
HL2_10	Hearing L2	Sem	R	post	obj469tree_yellow.pct	0
HL2_10	Hearing L2	Sem	R	post	obj071cake_red.pct	0
HL2_10	Hearing L2	Sem	U	post	obj192hamburger_green.pct	0
HL2_10	Hearing L2	Sem	U	post	obj164flute_red.pct	0
HL2_10	Hearing L2	Phon	U	pre	obj479umbrella_red.pct	0
HL2_10	Hearing L2	Phon	R	post	obj314piano_green.pct	0
HL2_10	Hearing L2	Sem	U	post	obj179girl_yellow.pct	0
HL2_10	Hearing L2	Sem	U	pre	obj167football_blue.pct	0
HL2_10	Hearing L2	Sem	U	pre	obj513witch_green.pct	0
HL2_10	Hearing L2	Sem	U	post	obj193hammer_blue.pct	0
HL2_10	Hearing L2	Phon	R	post	obj283nose_purple.pct	0
HL2_10	Hearing L2	Phon	R	post	obj411sock_blue.pct	0
HL2_10	Hearing L2	Sem	R	pre	obj476turtle_yellow.pct	0
HL2_10	Hearing L2	Phon	U	post	obj393shoe_yellow.pct	0
HL2_10	Hearing L2	Sem	R	pre	obj338priest_red.pct	0
HL2_10	Hearing L2	Phon	U	post	obj089chair_brown.pct	0
HL2_10	Hearing L2	Sem	U	pre	obj418spoon_purple.pct	0
HL2_10	Hearing L2	Sem	R	post	obj075candle_blue.pct	0
HL2_10	Hearing L2	Phon	U	pre	obj284nurse_yellow.pct	0
HL2_10	Hearing L2	Phon	U	post	obj106comb_red.pct	0
HL2_10	Hearing L2	Sem	R	post	obj034bear_brown.pct	0
HL2_10	Hearing L2	Sem	U	pre	obj178giraffe_red.pct	0
HL2_10	Hearing L2	Phon	R	post	obj431sun_red.pct	0
HL2_10	Hearing L2	Phon	R	post	obj290owl_yellow.pct	0
HL2_10	Hearing L2	Phon	R	pre	obj225key_brown.pct	0
HL2_10	Hearing L2	Phon	R	post	obj141eagle_brown.pct	0
HL2_10	Hearing L2	Sem	R	pre	coffee_brown.pct	0
HL2_10	Hearing L2	Phon	R	pre	rainbow_red.pct	0
HL2_10	Hearing L2	Sem	U	pre	obj063broom_brown.pct	0
HL2_10	Hearing L2	Phon	R	pre	obj380scissors_purple.pct	0
HL2_10	Hearing L2	Phon	R	pre	obj045bird_green.pct	0
HL2_10	Hearing L2	Phon	R	pre	obj235lawnmower_yellow.pct	0
HL2_10	Hearing L2	Sem	U	post	obj199hat_brown.pct	0
HL2_10	Hearing L2	Phon	U	post	obj144egg_purple.pct	0
HL2_10	Hearing L2	Sem	R	post	obj459tomato_green.pct	0
HL2_10	Hearing L2	Phon	R	pre	obj336potato_blue.pct	0
HL2_10	Hearing L2	Phon	U	pre	obj090cheese_green.pct	0
HL2_10	Hearing L2	Sem	U	post	obj111cow_purple.pct	0
HL2_11	Hearing L2	Phon	U	post	obj051book_blue.pct	1
HL2_11	Hearing L2	Sem	U	post	obj003airplane_yellow.pct	1
HL2_11	Hearing L2	Sem	R	post	obj416spider_purple.pct	1
HL2_11	Hearing L2	Phon	R	pre	obj157fish_green.pct	1
HL2_11	Hearing L2	Sem	R	post	obj355ring_blue.pct	1
HL2_11	Hearing L2	Phon	U	post	obj127doctor_brown.pct	1
HL2_11	Hearing L2	Sem	R	post	obj067butterfly_green.pct	1
HL2_11	Hearing L2	Phon	U	post	obj095church_purple.pct	1
HL2_11	Hearing L2	Phon	R	pre	obj181glasses_blue.pct	1
HL2_11	Hearing L2	Sem	U	pre	obj469tree_yellow.pct	1
HL2_11	Hearing L2	Sem	U	pre	obj071cake_red.pct	1
HL2_11	Hearing L2	Sem	R	pre	obj192hamburger_green.pct	1
HL2_11	Hearing L2	Sem	R	pre	obj164flute_red.pct	1
HL2_11	Hearing L2	Phon	U	post	obj479umbrella_red.pct	1
HL2_11	Hearing L2	Phon	U	pre	obj314piano_green.pct	1
HL2_11	Hearing L2	Sem	R	pre	obj179girl_yellow.pct	1
HL2_11	Hearing L2	Sem	U	post	obj167football_blue.pct	1
HL2_11	Hearing L2	Sem	U	post	obj513witch_green.pct	1
HL2_11	Hearing L2	Sem	R	pre	obj193hammer_blue.pct	1
HL2_11	Hearing L2	Phon	U	pre	obj283nose_purple.pct	1
HL2_11	Hearing L2	Phon	U	pre	obj411sock_blue.pct	1
HL2_11	Hearing L2	Sem	R	post	obj476turtle_yellow.pct	1
HL2_11	Hearing L2	Phon	R	pre	obj393shoe_yellow.pct	1
HL2_11	Hearing L2	Sem	R	post	obj338priest_red.pct	1
HL2_11	Hearing L2	Sem	U	pre	toast_purple.pct	1
HL2_11	Hearing L2	Phon	R	pre	obj089chair_brown.pct	1
HL2_11	Hearing L2	Sem	U	post	obj418spoon_purple.pct	1
HL2_11	Hearing L2	Sem	U	pre	obj075candle_blue.pct	1
HL2_11	Hearing L2	Phon	U	post	obj284nurse_yellow.pct	1
HL2_11	Hearing L2	Phon	R	pre	obj106comb_red.pct	1
HL2_11	Hearing L2	Sem	U	pre	obj034bear_brown.pct	1
HL2_11	Hearing L2	Sem	U	post	obj178giraffe_red.pct	1
HL2_11	Hearing L2	Phon	U	pre	obj431sun_red.pct	1
HL2_11	Hearing L2	Phon	U	pre	obj290owl_yellow.pct	1
HL2_11	Hearing L2	Phon	R	post	obj225key_brown.pct	1
HL2_11	Hearing L2	Phon	U	pre	obj141eagle_brown.pct	1
HL2_11	Hearing L2	Sem	R	post	coffee_brown.pct	1
HL2_11	Hearing L2	Phon	R	post	rainbow_red.pct	1
HL2_11	Hearing L2	Sem	U	post	obj063broom_brown.pct	1
HL2_11	Hearing L2	Phon	R	post	obj380scissors_purple.pct	1
HL2_11	Hearing L2	Phon	R	post	obj045bird_green.pct	1
HL2_11	Hearing L2	Phon	R	post	obj235lawnmower_yellow.pct	1
HL2_11	Hearing L2	Sem	R	pre	obj199hat_brown.pct	1
HL2_11	Hearing L2	Phon	R	pre	obj144egg_purple.pct	1
HL2_11	Hearing L2	Sem	U	pre	obj459tomato_green.pct	1
HL2_11	Hearing L2	Phon	R	post	obj336potato_blue.pct	1
HL2_11	Hearing L2	Phon	U	post	obj090cheese_green.pct	1
HL2_11	Hearing L2	Sem	R	pre	obj111cow_purple.pct	1
HL2_12	Hearing L2	Phon	R	pre	obj051book_blue.pct	0
HL2_12	Hearing L2	Sem	R	pre	obj003airplane_yellow.pct	0
HL2_12	Hearing L2	Sem	U	pre	obj416spider_purple.pct	0
HL2_12	Hearing L2	Phon	R	post	obj157fish_green.pct	0
HL2_12	Hearing L2	Sem	U	pre	obj355ring_blue.pct	0
HL2_12	Hearing L2	Phon	R	pre	obj127doctor_brown.pct	0
HL2_12	Hearing L2	Sem	U	pre	obj067butterfly_green.pct	0
HL2_12	Hearing L2	Phon	R	pre	obj095church_purple.pct	0
HL2_12	Hearing L2	Phon	R	post	obj181glasses_blue.pct	0
HL2_12	Hearing L2	Sem	U	post	obj469tree_yellow.pct	0
HL2_12	Hearing L2	Sem	U	post	obj071cake_red.pct	0
HL2_12	Hearing L2	Sem	R	post	obj192hamburger_green.pct	0
HL2_12	Hearing L2	Sem	R	post	obj164flute_red.pct	0
HL2_12	Hearing L2	Phon	R	pre	obj479umbrella_red.pct	0
HL2_12	Hearing L2	Phon	U	post	obj314piano_green.pct	0
HL2_12	Hearing L2	Sem	R	post	obj179girl_yellow.pct	0
HL2_12	Hearing L2	Sem	R	pre	obj167football_blue.pct	0
HL2_12	Hearing L2	Sem	R	pre	obj513witch_green.pct	0
HL2_12	Hearing L2	Sem	R	post	obj193hammer_blue.pct	0
HL2_12	Hearing L2	Phon	U	post	obj283nose_purple.pct	0
HL2_12	Hearing L2	Phon	U	post	obj411sock_blue.pct	0
HL2_12	Hearing L2	Sem	U	pre	obj476turtle_yellow.pct	0
HL2_12	Hearing L2	Phon	R	post	obj393shoe_yellow.pct	0
HL2_12	Hearing L2	Sem	U	pre	obj338priest_red.pct	0
HL2_12	Hearing L2	Sem	U	post	toast_purple.pct	0
HL2_12	Hearing L2	Phon	R	post	obj089chair_brown.pct	0
HL2_12	Hearing L2	Sem	R	pre	obj418spoon_purple.pct	0
HL2_12	Hearing L2	Sem	U	post	obj075candle_blue.pct	0
HL2_12	Hearing L2	Phon	R	pre	obj284nurse_yellow.pct	0
HL2_12	Hearing L2	Phon	R	post	obj106comb_red.pct	0
HL2_12	Hearing L2	Sem	U	post	obj034bear_brown.pct	0
HL2_12	Hearing L2	Sem	R	pre	obj178giraffe_red.pct	0
HL2_12	Hearing L2	Phon	U	post	obj431sun_red.pct	0
HL2_12	Hearing L2	Phon	U	post	obj290owl_yellow.pct	0
HL2_12	Hearing L2	Phon	U	pre	obj225key_brown.pct	0
HL2_12	Hearing L2	Phon	U	post	obj141eagle_brown.pct	0
HL2_12	Hearing L2	Sem	U	pre	coffee_brown.pct	0
HL2_12	Hearing L2	Phon	U	pre	rainbow_red.pct	0
HL2_12	Hearing L2	Sem	R	pre	obj063broom_brown.pct	0
HL2_12	Hearing L2	Phon	U	pre	obj380scissors_purple.pct	0
HL2_12	Hearing L2	Phon	U	pre	obj045bird_green.pct	0
HL2_12	Hearing L2	Phon	U	pre	obj235lawnmower_yellow.pct	0
HL2_12	Hearing L2	Sem	R	post	obj199hat_brown.pct	0
HL2_12	Hearing L2	Phon	R	post	obj144egg_purple.pct	0
HL2_12	Hearing L2	Sem	U	post	obj459tomato_green.pct	0
HL2_12	Hearing L2	Phon	U	pre	obj336potato_blue.pct	0
HL2_12	Hearing L2	Phon	R	pre	obj090cheese_green.pct	0
HL2_12	Hearing L2	Sem	R	post	obj111cow_purple.pct	0
DN_5	Deaf native	Phon	R	post	obj051book_blue.pct	0
DN_5	Deaf native	Sem	R	post	obj003airplane_yellow.pct	0
DN_5	Deaf native	Sem	U	post	obj416spider_purple.pct	0
DN_5	Deaf native	Phon	U	pre	obj157fish_green.pct	0
DN_5	Deaf native	Sem	U	post	obj355ring_blue.pct	0
DN_5	Deaf native	Phon	R	post	obj127doctor_brown.pct	0
DN_5	Deaf native	Sem	U	post	obj067butterfly_green.pct	0
DN_5	Deaf native	Phon	R	post	obj095church_purple.pct	0
DN_5	Deaf native	Phon	U	pre	obj181glasses_blue.pct	0
DN_5	Deaf native	Sem	R	pre	obj469tree_yellow.pct	0
DN_5	Deaf native	Sem	R	pre	obj071cake_red.pct	0
DN_5	Deaf native	Sem	U	pre	obj192hamburger_green.pct	0
DN_5	Deaf native	Sem	U	pre	obj164flute_red.pct	0
DN_5	Deaf native	Phon	R	post	obj479umbrella_red.pct	0
DN_5	Deaf native	Phon	R	pre	obj314piano_green.pct	0
DN_5	Deaf native	Sem	U	pre	obj179girl_yellow.pct	0
DN_5	Deaf native	Sem	R	post	obj167football_blue.pct	0
DN_5	Deaf native	Sem	R	post	obj513witch_green.pct	0
DN_5	Deaf native	Sem	U	pre	obj193hammer_blue.pct	0
DN_5	Deaf native	Phon	R	pre	obj283nose_purple.pct	0
DN_5	Deaf native	Phon	R	pre	obj411sock_blue.pct	0
DN_5	Deaf native	Sem	U	post	obj476turtle_yellow.pct	0
DN_5	Deaf native	Phon	U	pre	obj393shoe_yellow.pct	0
DN_5	Deaf native	Sem	U	post	obj338priest_red.pct	0
DN_5	Deaf native	Sem	R	pre	toast_purple.pct	0
DN_5	Deaf native	Phon	U	pre	obj089chair_brown.pct	0
DN_5	Deaf native	Sem	R	post	obj418spoon_purple.pct	0
DN_5	Deaf native	Sem	R	pre	obj075candle_blue.pct	0
DN_5	Deaf native	Phon	R	post	obj284nurse_yellow.pct	0
DN_5	Deaf native	Phon	U	pre	obj106comb_red.pct	0
DN_5	Deaf native	Sem	R	pre	obj034bear_brown.pct	0
DN_5	Deaf native	Sem	R	post	obj178giraffe_red.pct	0
DN_5	Deaf native	Phon	R	pre	obj431sun_red.pct	0
DN_5	Deaf native	Phon	R	pre	obj290owl_yellow.pct	0
DN_5	Deaf native	Phon	U	post	obj225key_brown.pct	0
DN_5	Deaf native	Phon	R	pre	obj141eagle_brown.pct	0
DN_5	Deaf native	Sem	U	post	coffee_brown.pct	0
DN_5	Deaf native	Phon	U	post	rainbow_red.pct	0
DN_5	Deaf native	Sem	R	post	obj063broom_brown.pct	0
DN_5	Deaf native	Phon	U	post	obj380scissors_purple.pct	0
DN_5	Deaf native	Phon	U	post	obj045bird_green.pct	0
DN_5	Deaf native	Phon	U	post	obj235lawnmower_yellow.pct	0
DN_5	Deaf native	Sem	U	pre	obj199hat_brown.pct	0
DN_5	Deaf native	Phon	U	pre	obj144egg_purple.pct	0
DN_5	Deaf native	Sem	R	pre	obj459tomato_green.pct	0
DN_5	Deaf native	Phon	U	post	obj336potato_blue.pct	0
DN_5	Deaf native	Phon	R	post	obj090cheese_green.pct	0
DN_5	Deaf native	Sem	U	pre	obj111cow_purple.pct	0
HL2_13	Hearing L2	Phon	R	post	obj051book_blue.pct	1
HL2_13	Hearing L2	Sem	R	post	obj003airplane_yellow.pct	1
HL2_13	Hearing L2	Sem	U	post	obj416spider_purple.pct	1
HL2_13	Hearing L2	Phon	U	pre	obj157fish_green.pct	1
HL2_13	Hearing L2	Sem	U	post	obj355ring_blue.pct	1
HL2_13	Hearing L2	Phon	R	post	obj127doctor_brown.pct	1
HL2_13	Hearing L2	Sem	U	post	obj067butterfly_green.pct	1
HL2_13	Hearing L2	Phon	R	post	obj095church_purple.pct	1
HL2_13	Hearing L2	Phon	U	pre	obj181glasses_blue.pct	1
HL2_13	Hearing L2	Sem	R	pre	obj469tree_yellow.pct	1
HL2_13	Hearing L2	Sem	R	pre	obj071cake_red.pct	1
HL2_13	Hearing L2	Sem	U	pre	obj192hamburger_green.pct	1
HL2_13	Hearing L2	Sem	U	pre	obj164flute_red.pct	1
HL2_13	Hearing L2	Phon	R	post	obj479umbrella_red.pct	1
HL2_13	Hearing L2	Phon	R	pre	obj314piano_green.pct	1
HL2_13	Hearing L2	Sem	U	pre	obj179girl_yellow.pct	1
HL2_13	Hearing L2	Sem	R	post	obj167football_blue.pct	1
HL2_13	Hearing L2	Sem	R	post	obj513witch_green.pct	1
HL2_13	Hearing L2	Sem	U	pre	obj193hammer_blue.pct	1
HL2_13	Hearing L2	Phon	R	pre	obj283nose_purple.pct	1
HL2_13	Hearing L2	Phon	R	pre	obj411sock_blue.pct	1
HL2_13	Hearing L2	Sem	U	post	obj476turtle_yellow.pct	1
HL2_13	Hearing L2	Phon	U	pre	obj393shoe_yellow.pct	1
HL2_13	Hearing L2	Sem	U	post	obj338priest_red.pct	1
HL2_13	Hearing L2	Sem	R	pre	toast_purple.pct	1
HL2_13	Hearing L2	Phon	U	pre	obj089chair_brown.pct	1
HL2_13	Hearing L2	Sem	R	post	obj418spoon_purple.pct	1
HL2_13	Hearing L2	Sem	R	pre	obj075candle_blue.pct	1
HL2_13	Hearing L2	Phon	R	post	obj284nurse_yellow.pct	1
HL2_13	Hearing L2	Phon	U	pre	obj106comb_red.pct	1
HL2_13	Hearing L2	Sem	R	pre	obj034bear_brown.pct	1
HL2_13	Hearing L2	Sem	R	post	obj178giraffe_red.pct	1
HL2_13	Hearing L2	Phon	R	pre	obj431sun_red.pct	1
HL2_13	Hearing L2	Phon	R	pre	obj290owl_yellow.pct	1
HL2_13	Hearing L2	Phon	U	post	obj225key_brown.pct	1
HL2_13	Hearing L2	Phon	R	pre	obj141eagle_brown.pct	1
HL2_13	Hearing L2	Sem	U	post	coffee_brown.pct	1
HL2_13	Hearing L2	Phon	U	post	rainbow_red.pct	1
HL2_13	Hearing L2	Sem	R	post	obj063broom_brown.pct	1
HL2_13	Hearing L2	Phon	U	post	obj380scissors_purple.pct	1
HL2_13	Hearing L2	Phon	U	post	obj045bird_green.pct	1
HL2_13	Hearing L2	Phon	U	post	obj235lawnmower_yellow.pct	1
HL2_13	Hearing L2	Sem	U	pre	obj199hat_brown.pct	1
HL2_13	Hearing L2	Phon	U	pre	obj144egg_purple.pct	1
HL2_13	Hearing L2	Sem	R	pre	obj459tomato_green.pct	1
HL2_13	Hearing L2	Phon	U	post	obj336potato_blue.pct	1
HL2_13	Hearing L2	Phon	R	post	obj090cheese_green.pct	1
HL2_13	Hearing L2	Sem	U	pre	obj111cow_purple.pct	1
DN_6	Deaf native	Phon	U	pre	obj051book_blue.pct	0
DN_6	Deaf native	Sem	U	pre	obj003airplane_yellow.pct	0
DN_6	Deaf native	Sem	R	pre	obj416spider_purple.pct	0
DN_6	Deaf native	Phon	U	post	obj157fish_green.pct	0
DN_6	Deaf native	Sem	R	pre	obj355ring_blue.pct	0
DN_6	Deaf native	Phon	U	pre	obj127doctor_brown.pct	0
DN_6	Deaf native	Sem	R	pre	obj067butterfly_green.pct	0
DN_6	Deaf native	Phon	U	pre	obj095church_purple.pct	0
DN_6	Deaf native	Phon	U	post	obj181glasses_blue.pct	0
DN_6	Deaf native	Sem	R	post	obj469tree_yellow.pct	0
DN_6	Deaf native	Sem	R	post	obj071cake_red.pct	0
DN_6	Deaf native	Sem	U	post	obj192hamburger_green.pct	0
DN_6	Deaf native	Sem	U	post	obj164flute_red.pct	0
DN_6	Deaf native	Phon	U	pre	obj479umbrella_red.pct	0
DN_6	Deaf native	Phon	R	post	obj314piano_green.pct	0
DN_6	Deaf native	Sem	U	pre	obj167football_blue.pct	0
DN_6	Deaf native	Sem	U	pre	obj513witch_green.pct	0
DN_6	Deaf native	Sem	U	post	obj193hammer_blue.pct	0
DN_6	Deaf native	Phon	R	post	obj283nose_purple.pct	0
DN_6	Deaf native	Phon	R	post	obj411sock_blue.pct	0
DN_6	Deaf native	Sem	R	pre	obj476turtle_yellow.pct	0
DN_6	Deaf native	Phon	U	post	obj393shoe_yellow.pct	0
DN_6	Deaf native	Sem	R	pre	obj338priest_red.pct	0
DN_6	Deaf native	Sem	R	post	toast_purple.pct	0
DN_6	Deaf native	Phon	U	post	obj089chair_brown.pct	0
DN_6	Deaf native	Sem	U	pre	obj418spoon_purple.pct	0
DN_6	Deaf native	Sem	R	post	obj075candle_blue.pct	0
DN_6	Deaf native	Phon	U	pre	obj284nurse_yellow.pct	0
DN_6	Deaf native	Phon	U	post	obj106comb_red.pct	0
DN_6	Deaf native	Sem	R	post	obj034bear_brown.pct	0
DN_6	Deaf native	Sem	U	pre	obj178giraffe_red.pct	0
DN_6	Deaf native	Phon	R	post	obj431sun_red.pct	0
DN_6	Deaf native	Phon	R	post	obj290owl_yellow.pct	0
DN_6	Deaf native	Phon	R	pre	obj225key_brown.pct	0
DN_6	Deaf native	Phon	R	post	obj141eagle_brown.pct	0
DN_6	Deaf native	Sem	R	pre	coffee_brown.pct	0
DN_6	Deaf native	Phon	R	pre	rainbow_red.pct	0
DN_6	Deaf native	Sem	U	pre	obj063broom_brown.pct	0
DN_6	Deaf native	Phon	R	pre	obj380scissors_purple.pct	0
DN_6	Deaf native	Phon	R	pre	obj045bird_green.pct	0
DN_6	Deaf native	Phon	R	pre	obj235lawnmower_yellow.pct	0
DN_6	Deaf native	Sem	U	post	obj199hat_brown.pct	0
DN_6	Deaf native	Phon	U	post	obj144egg_purple.pct	0
DN_6	Deaf native	Sem	R	post	obj459tomato_green.pct	0
DN_6	Deaf native	Phon	R	pre	obj336potato_blue.pct	0
DN_6	Deaf native	Phon	U	pre	obj090cheese_green.pct	0
DN_6	Deaf native	Sem	U	post	obj111cow_purple.pct	0
DN_7	Deaf native	Phon	U	post	obj051book_blue.pct	0
DN_7	Deaf native	Sem	U	post	obj003airplane_yellow.pct	0
DN_7	Deaf native	Sem	R	post	obj416spider_purple.pct	0
DN_7	Deaf native	Phon	R	pre	obj157fish_green.pct	0
DN_7	Deaf native	Sem	R	post	obj355ring_blue.pct	0
DN_7	Deaf native	Phon	U	post	obj127doctor_brown.pct	0
DN_7	Deaf native	Sem	R	post	obj067butterfly_green.pct	0
DN_7	Deaf native	Phon	U	post	obj095church_purple.pct	0
DN_7	Deaf native	Phon	R	pre	obj181glasses_blue.pct	0
DN_7	Deaf native	Sem	U	pre	obj469tree_yellow.pct	0
DN_7	Deaf native	Sem	U	pre	obj071cake_red.pct	0
DN_7	Deaf native	Sem	R	pre	obj192hamburger_green.pct	0
DN_7	Deaf native	Sem	R	pre	obj164flute_red.pct	0
DN_7	Deaf native	Phon	U	post	obj479umbrella_red.pct	0
DN_7	Deaf native	Phon	U	pre	obj314piano_green.pct	0
DN_7	Deaf native	Sem	R	pre	obj179girl_yellow.pct	0
DN_7	Deaf native	Sem	U	post	obj167football_blue.pct	0
DN_7	Deaf native	Sem	U	post	obj513witch_green.pct	0
DN_7	Deaf native	Sem	R	pre	obj193hammer_blue.pct	0
DN_7	Deaf native	Phon	U	pre	obj283nose_purple.pct	0
DN_7	Deaf native	Phon	U	pre	obj411sock_blue.pct	0
DN_7	Deaf native	Sem	R	post	obj476turtle_yellow.pct	0
DN_7	Deaf native	Phon	R	pre	obj393shoe_yellow.pct	0
DN_7	Deaf native	Sem	R	post	obj338priest_red.pct	0
DN_7	Deaf native	Sem	U	pre	toast_purple.pct	0
DN_7	Deaf native	Phon	R	pre	obj089chair_brown.pct	0
DN_7	Deaf native	Sem	U	post	obj418spoon_purple.pct	0
DN_7	Deaf native	Sem	U	pre	obj075candle_blue.pct	0
DN_7	Deaf native	Phon	U	post	obj284nurse_yellow.pct	0
DN_7	Deaf native	Phon	R	pre	obj106comb_red.pct	0
DN_7	Deaf native	Sem	U	pre	obj034bear_brown.pct	0
DN_7	Deaf native	Sem	U	post	obj178giraffe_red.pct	0
DN_7	Deaf native	Phon	U	pre	obj431sun_red.pct	0
DN_7	Deaf native	Phon	U	pre	obj290owl_yellow.pct	0
DN_7	Deaf native	Phon	R	post	obj225key_brown.pct	0
DN_7	Deaf native	Phon	U	pre	obj141eagle_brown.pct	0
DN_7	Deaf native	Sem	R	post	coffee_brown.pct	0
DN_7	Deaf native	Phon	R	post	rainbow_red.pct	0
DN_7	Deaf native	Sem	U	post	obj063broom_brown.pct	0
DN_7	Deaf native	Phon	R	post	obj380scissors_purple.pct	0
DN_7	Deaf native	Phon	R	post	obj045bird_green.pct	0
DN_7	Deaf native	Phon	R	post	obj235lawnmower_yellow.pct	0
DN_7	Deaf native	Sem	R	pre	obj199hat_brown.pct	0
DN_7	Deaf native	Phon	R	pre	obj144egg_purple.pct	0
DN_7	Deaf native	Sem	U	pre	obj459tomato_green.pct	0
DN_7	Deaf native	Phon	R	post	obj336potato_blue.pct	0
DN_7	Deaf native	Phon	U	post	obj090cheese_green.pct	0
DN_7	Deaf native	Sem	R	pre	obj111cow_purple.pct	0
DN_8	Deaf native	Phon	R	pre	obj051book_blue.pct	0
DN_8	Deaf native	Sem	R	pre	obj003airplane_yellow.pct	0
DN_8	Deaf native	Sem	U	pre	obj416spider_purple.pct	0
DN_8	Deaf native	Phon	R	post	obj157fish_green.pct	0
DN_8	Deaf native	Sem	U	pre	obj355ring_blue.pct	0
DN_8	Deaf native	Phon	R	pre	obj127doctor_brown.pct	0
DN_8	Deaf native	Sem	U	pre	obj067butterfly_green.pct	0
DN_8	Deaf native	Phon	R	pre	obj095church_purple.pct	0
DN_8	Deaf native	Phon	R	post	obj181glasses_blue.pct	0
DN_8	Deaf native	Sem	U	post	obj469tree_yellow.pct	0
DN_8	Deaf native	Sem	U	post	obj071cake_red.pct	0
DN_8	Deaf native	Sem	R	post	obj192hamburger_green.pct	0
DN_8	Deaf native	Sem	R	post	obj164flute_red.pct	0
DN_8	Deaf native	Phon	R	pre	obj479umbrella_red.pct	0
DN_8	Deaf native	Phon	U	post	obj314piano_green.pct	0
DN_8	Deaf native	Sem	R	post	obj179girl_yellow.pct	0
DN_8	Deaf native	Sem	R	pre	obj167football_blue.pct	0
DN_8	Deaf native	Sem	R	pre	obj513witch_green.pct	0
DN_8	Deaf native	Sem	R	post	obj193hammer_blue.pct	0
DN_8	Deaf native	Phon	U	post	obj283nose_purple.pct	0
DN_8	Deaf native	Phon	U	post	obj411sock_blue.pct	0
DN_8	Deaf native	Sem	U	pre	obj476turtle_yellow.pct	0
DN_8	Deaf native	Phon	R	post	obj393shoe_yellow.pct	0
DN_8	Deaf native	Sem	U	pre	obj338priest_red.pct	0
DN_8	Deaf native	Sem	U	post	toast_purple.pct	0
DN_8	Deaf native	Phon	R	post	obj089chair_brown.pct	0
DN_8	Deaf native	Sem	R	pre	obj418spoon_purple.pct	0
DN_8	Deaf native	Sem	U	post	obj075candle_blue.pct	0
DN_8	Deaf native	Phon	R	pre	obj284nurse_yellow.pct	0
DN_8	Deaf native	Phon	R	post	obj106comb_red.pct	0
DN_8	Deaf native	Sem	U	post	obj034bear_brown.pct	0
DN_8	Deaf native	Sem	R	pre	obj178giraffe_red.pct	0
DN_8	Deaf native	Phon	U	post	obj431sun_red.pct	0
DN_8	Deaf native	Phon	U	post	obj290owl_yellow.pct	0
DN_8	Deaf native	Phon	U	pre	obj225key_brown.pct	0
DN_8	Deaf native	Phon	U	post	obj141eagle_brown.pct	0
DN_8	Deaf native	Sem	U	pre	coffee_brown.pct	0
DN_8	Deaf native	Phon	U	pre	rainbow_red.pct	0
DN_8	Deaf native	Sem	R	pre	obj063broom_brown.pct	0
DN_8	Deaf native	Phon	U	pre	obj380scissors_purple.pct	0
DN_8	Deaf native	Phon	U	pre	obj045bird_green.pct	0
DN_8	Deaf native	Phon	U	pre	obj235lawnmower_yellow.pct	0
DN_8	Deaf native	Sem	R	post	obj199hat_brown.pct	0
DN_8	Deaf native	Phon	R	post	obj144egg_purple.pct	0
DN_8	Deaf native	Sem	U	post	obj459tomato_green.pct	0
DN_8	Deaf native	Phon	U	pre	obj336potato_blue.pct	0
DN_8	Deaf native	Phon	R	pre	obj090cheese_green.pct	0
DN_8	Deaf native	Sem	R	post	obj111cow_purple.pct	0
HL2_14	Hearing L2	Phon	U	pre	obj051book_blue.pct	1
HL2_14	Hearing L2	Sem	U	pre	obj003airplane_yellow.pct	1
HL2_14	Hearing L2	Sem	R	pre	obj416spider_purple.pct	1
HL2_14	Hearing L2	Phon	U	post	obj157fish_green.pct	1
HL2_14	Hearing L2	Sem	R	pre	obj355ring_blue.pct	1
HL2_14	Hearing L2	Phon	U	pre	obj127doctor_brown.pct	1
HL2_14	Hearing L2	Sem	R	pre	obj067butterfly_green.pct	1
HL2_14	Hearing L2	Phon	U	pre	obj095church_purple.pct	1
HL2_14	Hearing L2	Phon	U	post	obj181glasses_blue.pct	1
HL2_14	Hearing L2	Sem	R	post	obj469tree_yellow.pct	1
HL2_14	Hearing L2	Sem	R	post	obj071cake_red.pct	1
HL2_14	Hearing L2	Sem	U	post	obj192hamburger_green.pct	1
HL2_14	Hearing L2	Sem	U	post	obj164flute_red.pct	1
HL2_14	Hearing L2	Phon	U	pre	obj479umbrella_red.pct	0
HL2_14	Hearing L2	Phon	R	post	obj314piano_green.pct	1
HL2_14	Hearing L2	Sem	U	post	obj179girl_yellow.pct	1
HL2_14	Hearing L2	Sem	U	pre	obj167football_blue.pct	1
HL2_14	Hearing L2	Sem	U	pre	obj513witch_green.pct	1
HL2_14	Hearing L2	Sem	U	post	obj193hammer_blue.pct	1
HL2_14	Hearing L2	Phon	R	post	obj283nose_purple.pct	1
HL2_14	Hearing L2	Phon	R	post	obj411sock_blue.pct	1
HL2_14	Hearing L2	Sem	R	pre	obj476turtle_yellow.pct	1
HL2_14	Hearing L2	Phon	U	post	obj393shoe_yellow.pct	1
HL2_14	Hearing L2	Sem	R	pre	obj338priest_red.pct	1
HL2_14	Hearing L2	Sem	R	post	toast_purple.pct	1
HL2_14	Hearing L2	Phon	U	post	obj089chair_brown.pct	1
HL2_14	Hearing L2	Sem	U	pre	obj418spoon_purple.pct	1
HL2_14	Hearing L2	Sem	R	post	obj075candle_blue.pct	1
HL2_14	Hearing L2	Phon	U	pre	obj284nurse_yellow.pct	1
HL2_14	Hearing L2	Phon	U	post	obj106comb_red.pct	1
HL2_14	Hearing L2	Sem	R	post	obj034bear_brown.pct	1
HL2_14	Hearing L2	Sem	U	pre	obj178giraffe_red.pct	1
HL2_14	Hearing L2	Phon	R	post	obj431sun_red.pct	1
HL2_14	Hearing L2	Phon	R	post	obj290owl_yellow.pct	1
HL2_14	Hearing L2	Phon	R	pre	obj225key_brown.pct	1
HL2_14	Hearing L2	Phon	R	post	obj141eagle_brown.pct	1
HL2_14	Hearing L2	Sem	R	pre	coffee_brown.pct	1
HL2_14	Hearing L2	Phon	R	pre	rainbow_red.pct	1
HL2_14	Hearing L2	Sem	U	pre	obj063broom_brown.pct	1
HL2_14	Hearing L2	Phon	R	pre	obj380scissors_purple.pct	1
HL2_14	Hearing L2	Phon	R	pre	obj045bird_green.pct	1
HL2_14	Hearing L2	Phon	R	pre	obj235lawnmower_yellow.pct	1
HL2_14	Hearing L2	Sem	U	post	obj199hat_brown.pct	1
HL2_14	Hearing L2	Phon	U	post	obj144egg_purple.pct	1
HL2_14	Hearing L2	Sem	R	post	obj459tomato_green.pct	1
HL2_14	Hearing L2	Phon	R	pre	obj336potato_blue.pct	1
HL2_14	Hearing L2	Phon	U	pre	obj090cheese_green.pct	0
HL2_14	Hearing L2	Sem	U	post	obj111cow_purple.pct	1
HL2_15	Hearing L2	Phon	U	post	obj051book_blue.pct	0
HL2_15	Hearing L2	Sem	U	post	obj003airplane_yellow.pct	1
HL2_15	Hearing L2	Sem	R	post	obj416spider_purple.pct	1
HL2_15	Hearing L2	Phon	R	pre	obj157fish_green.pct	1
HL2_15	Hearing L2	Sem	R	post	obj355ring_blue.pct	1
HL2_15	Hearing L2	Phon	U	post	obj127doctor_brown.pct	1
HL2_15	Hearing L2	Sem	R	post	obj067butterfly_green.pct	1
HL2_15	Hearing L2	Phon	U	post	obj095church_purple.pct	1
HL2_15	Hearing L2	Phon	R	pre	obj181glasses_blue.pct	1
HL2_15	Hearing L2	Sem	U	pre	obj469tree_yellow.pct	1
HL2_15	Hearing L2	Sem	U	pre	obj071cake_red.pct	0
HL2_15	Hearing L2	Sem	R	pre	obj192hamburger_green.pct	1
HL2_15	Hearing L2	Sem	R	pre	obj164flute_red.pct	0
HL2_15	Hearing L2	Phon	U	post	obj479umbrella_red.pct	1
HL2_15	Hearing L2	Phon	U	pre	obj314piano_green.pct	1
HL2_15	Hearing L2	Sem	R	pre	obj179girl_yellow.pct	1
HL2_15	Hearing L2	Sem	U	post	obj167football_blue.pct	1
HL2_15	Hearing L2	Sem	U	post	obj513witch_green.pct	1
HL2_15	Hearing L2	Sem	R	pre	obj193hammer_blue.pct	0
HL2_15	Hearing L2	Phon	U	pre	obj283nose_purple.pct	0
HL2_15	Hearing L2	Phon	U	pre	obj411sock_blue.pct	0
HL2_15	Hearing L2	Sem	R	post	obj476turtle_yellow.pct	1
HL2_15	Hearing L2	Phon	R	pre	obj393shoe_yellow.pct	0
HL2_15	Hearing L2	Sem	R	post	obj338priest_red.pct	1
HL2_15	Hearing L2	Sem	U	pre	toast_purple.pct	1
HL2_15	Hearing L2	Phon	R	pre	obj089chair_brown.pct	1
HL2_15	Hearing L2	Sem	U	post	obj418spoon_purple.pct	1
HL2_15	Hearing L2	Sem	U	pre	obj075candle_blue.pct	0
HL2_15	Hearing L2	Phon	U	post	obj284nurse_yellow.pct	1
HL2_15	Hearing L2	Phon	R	pre	obj106comb_red.pct	0
HL2_15	Hearing L2	Sem	U	pre	obj034bear_brown.pct	1
HL2_15	Hearing L2	Sem	U	post	obj178giraffe_red.pct	1
HL2_15	Hearing L2	Phon	U	pre	obj431sun_red.pct	0
HL2_15	Hearing L2	Phon	U	pre	obj290owl_yellow.pct	0
HL2_15	Hearing L2	Phon	R	post	obj225key_brown.pct	0
HL2_15	Hearing L2	Phon	U	pre	obj141eagle_brown.pct	1
HL2_15	Hearing L2	Sem	R	post	coffee_brown.pct	1
HL2_15	Hearing L2	Phon	R	post	rainbow_red.pct	1
HL2_15	Hearing L2	Sem	U	post	obj063broom_brown.pct	1
HL2_15	Hearing L2	Phon	R	post	obj380scissors_purple.pct	1
HL2_15	Hearing L2	Phon	R	post	obj045bird_green.pct	1
HL2_15	Hearing L2	Phon	R	post	obj235lawnmower_yellow.pct	1
HL2_15	Hearing L2	Sem	R	pre	obj199hat_brown.pct	1
HL2_15	Hearing L2	Phon	R	pre	obj144egg_purple.pct	0
HL2_15	Hearing L2	Sem	U	pre	obj459tomato_green.pct	0
HL2_15	Hearing L2	Phon	R	post	obj336potato_blue.pct	1
HL2_15	Hearing L2	Phon	U	post	obj090cheese_green.pct	1
HL2_15	Hearing L2	Sem	R	pre	obj111cow_purple.pct	1
HL2_16	Hearing L2	Phon	R	pre	obj051book_blue.pct	0
HL2_16	Hearing L2	Sem	R	pre	obj003airplane_yellow.pct	0
HL2_16	Hearing L2	Sem	U	pre	obj416spider_purple.pct	0
HL2_16	Hearing L2	Phon	R	post	obj157fish_green.pct	1
HL2_16	Hearing L2	Sem	U	pre	obj355ring_blue.pct	1
HL2_16	Hearing L2	Phon	R	pre	obj127doctor_brown.pct	0
HL2_16	Hearing L2	Sem	U	pre	obj067butterfly_green.pct	1
HL2_16	Hearing L2	Phon	R	pre	obj095church_purple.pct	1
HL2_16	Hearing L2	Phon	R	post	obj181glasses_blue.pct	1
HL2_16	Hearing L2	Sem	U	post	obj469tree_yellow.pct	1
HL2_16	Hearing L2	Sem	U	post	obj071cake_red.pct	1
HL2_16	Hearing L2	Sem	R	post	obj192hamburger_green.pct	1
HL2_16	Hearing L2	Sem	R	post	obj164flute_red.pct	1
HL2_16	Hearing L2	Phon	R	pre	obj479umbrella_red.pct	1
HL2_16	Hearing L2	Phon	U	post	obj314piano_green.pct	1
HL2_16	Hearing L2	Sem	R	post	obj179girl_yellow.pct	1
HL2_16	Hearing L2	Sem	R	pre	obj167football_blue.pct	1
HL2_16	Hearing L2	Sem	R	pre	obj513witch_green.pct	1
HL2_16	Hearing L2	Sem	R	post	obj193hammer_blue.pct	1
HL2_16	Hearing L2	Phon	U	post	obj283nose_purple.pct	1
HL2_16	Hearing L2	Phon	U	post	obj411sock_blue.pct	1
HL2_16	Hearing L2	Sem	U	pre	obj476turtle_yellow.pct	1
HL2_16	Hearing L2	Phon	R	post	obj393shoe_yellow.pct	1
HL2_16	Hearing L2	Sem	U	pre	obj338priest_red.pct	1
HL2_16	Hearing L2	Sem	U	post	toast_purple.pct	1
HL2_16	Hearing L2	Phon	R	post	obj089chair_brown.pct	1
HL2_16	Hearing L2	Sem	R	pre	obj418spoon_purple.pct	1
HL2_16	Hearing L2	Sem	U	post	obj075candle_blue.pct	1
HL2_16	Hearing L2	Phon	R	pre	obj284nurse_yellow.pct	1
HL2_16	Hearing L2	Phon	R	post	obj106comb_red.pct	0
HL2_16	Hearing L2	Sem	U	post	obj034bear_brown.pct	1
HL2_16	Hearing L2	Sem	R	pre	obj178giraffe_red.pct	0
HL2_16	Hearing L2	Phon	U	post	obj431sun_red.pct	0
HL2_16	Hearing L2	Phon	U	post	obj290owl_yellow.pct	1
HL2_16	Hearing L2	Phon	U	pre	obj225key_brown.pct	1
HL2_16	Hearing L2	Phon	U	post	obj141eagle_brown.pct	1
HL2_16	Hearing L2	Sem	U	pre	coffee_brown.pct	0
HL2_16	Hearing L2	Phon	U	pre	rainbow_red.pct	0
HL2_16	Hearing L2	Sem	R	pre	obj063broom_brown.pct	0
HL2_16	Hearing L2	Phon	U	pre	obj380scissors_purple.pct	0
HL2_16	Hearing L2	Phon	U	pre	obj045bird_green.pct	0
HL2_16	Hearing L2	Phon	U	pre	obj235lawnmower_yellow.pct	0
HL2_16	Hearing L2	Sem	R	post	obj199hat_brown.pct	0
HL2_16	Hearing L2	Phon	R	post	obj144egg_purple.pct	1
HL2_16	Hearing L2	Sem	U	post	obj459tomato_green.pct	0
HL2_16	Hearing L2	Phon	U	pre	obj336potato_blue.pct	1
HL2_16	Hearing L2	Phon	R	pre	obj090cheese_green.pct	1
HL2_16	Hearing L2	Sem	R	post	obj111cow_purple.pct	1
HL2_17	Hearing L2	Phon	R	post	obj051book_blue.pct	1
HL2_17	Hearing L2	Sem	R	post	obj003airplane_yellow.pct	1
HL2_17	Hearing L2	Sem	U	post	obj416spider_purple.pct	0
HL2_17	Hearing L2	Phon	U	pre	obj157fish_green.pct	0
HL2_17	Hearing L2	Sem	U	post	obj355ring_blue.pct	1
HL2_17	Hearing L2	Phon	R	post	obj127doctor_brown.pct	1
HL2_17	Hearing L2	Sem	U	post	obj067butterfly_green.pct	1
HL2_17	Hearing L2	Phon	R	post	obj095church_purple.pct	1
HL2_17	Hearing L2	Phon	U	pre	obj181glasses_blue.pct	1
HL2_17	Hearing L2	Sem	R	pre	obj469tree_yellow.pct	1
HL2_17	Hearing L2	Sem	R	pre	obj071cake_red.pct	1
HL2_17	Hearing L2	Sem	U	pre	obj192hamburger_green.pct	1
HL2_17	Hearing L2	Sem	U	pre	obj164flute_red.pct	1
HL2_17	Hearing L2	Phon	R	post	obj479umbrella_red.pct	1
HL2_17	Hearing L2	Phon	R	pre	obj314piano_green.pct	1
HL2_17	Hearing L2	Sem	U	pre	obj179girl_yellow.pct	1
HL2_17	Hearing L2	Sem	R	post	obj167football_blue.pct	1
HL2_17	Hearing L2	Sem	R	post	obj513witch_green.pct	1
HL2_17	Hearing L2	Sem	U	pre	obj193hammer_blue.pct	0
HL2_17	Hearing L2	Phon	R	pre	obj283nose_purple.pct	1
HL2_17	Hearing L2	Phon	R	pre	obj411sock_blue.pct	1
HL2_17	Hearing L2	Sem	U	post	obj476turtle_yellow.pct	1
HL2_17	Hearing L2	Phon	U	pre	obj393shoe_yellow.pct	1
HL2_17	Hearing L2	Sem	U	post	obj338priest_red.pct	0
HL2_17	Hearing L2	Sem	R	pre	toast_purple.pct	1
HL2_17	Hearing L2	Phon	U	pre	obj089chair_brown.pct	1
HL2_17	Hearing L2	Sem	R	post	obj418spoon_purple.pct	1
HL2_17	Hearing L2	Sem	R	pre	obj075candle_blue.pct	1
HL2_17	Hearing L2	Phon	R	post	obj284nurse_yellow.pct	1
HL2_17	Hearing L2	Phon	U	pre	obj106comb_red.pct	1
HL2_17	Hearing L2	Sem	R	pre	obj034bear_brown.pct	1
HL2_17	Hearing L2	Sem	R	post	obj178giraffe_red.pct	1
HL2_17	Hearing L2	Phon	R	pre	obj431sun_red.pct	1
HL2_17	Hearing L2	Phon	R	pre	obj290owl_yellow.pct	1
HL2_17	Hearing L2	Phon	U	post	obj225key_brown.pct	1
HL2_17	Hearing L2	Phon	R	pre	obj141eagle_brown.pct	1
HL2_17	Hearing L2	Sem	U	post	coffee_brown.pct	1
HL2_17	Hearing L2	Phon	U	post	rainbow_red.pct	1
HL2_17	Hearing L2	Sem	R	post	obj063broom_brown.pct	1
HL2_17	Hearing L2	Phon	U	post	obj380scissors_purple.pct	1
HL2_17	Hearing L2	Phon	U	post	obj045bird_green.pct	1
HL2_17	Hearing L2	Phon	U	post	obj235lawnmower_yellow.pct	1
HL2_17	Hearing L2	Sem	U	pre	obj199hat_brown.pct	1
HL2_17	Hearing L2	Phon	U	pre	obj144egg_purple.pct	1
HL2_17	Hearing L2	Sem	R	pre	obj459tomato_green.pct	1
HL2_17	Hearing L2	Phon	U	post	obj336potato_blue.pct	1
HL2_17	Hearing L2	Phon	R	post	obj090cheese_green.pct	1
HL2_17	Hearing L2	Sem	U	pre	obj111cow_purple.pct	1
DNN_4	Deaf Non-native	Phon	R	pre	obj051book_blue.pct	0
DNN_4	Deaf Non-native	Sem	R	pre	obj003airplane_yellow.pct	0
DNN_4	Deaf Non-native	Sem	U	pre	obj416spider_purple.pct	0
DNN_4	Deaf Non-native	Phon	R	post	obj157fish_green.pct	0
DNN_4	Deaf Non-native	Sem	U	pre	obj355ring_blue.pct	0
DNN_4	Deaf Non-native	Phon	R	pre	obj127doctor_brown.pct	0
DNN_4	Deaf Non-native	Sem	U	pre	obj067butterfly_green.pct	0
DNN_4	Deaf Non-native	Phon	R	pre	obj095church_purple.pct	0
DNN_4	Deaf Non-native	Phon	R	post	obj181glasses_blue.pct	0
DNN_4	Deaf Non-native	Sem	U	post	obj469tree_yellow.pct	0
DNN_4	Deaf Non-native	Sem	U	post	obj071cake_red.pct	0
DNN_4	Deaf Non-native	Sem	R	post	obj192hamburger_green.pct	0
DNN_4	Deaf Non-native	Sem	R	post	obj164flute_red.pct	0
DNN_4	Deaf Non-native	Phon	R	pre	obj479umbrella_red.pct	0
DNN_4	Deaf Non-native	Phon	U	post	obj314piano_green.pct	0
DNN_4	Deaf Non-native	Sem	R	post	obj179girl_yellow.pct	0
DNN_4	Deaf Non-native	Sem	R	pre	obj167football_blue.pct	0
DNN_4	Deaf Non-native	Sem	R	pre	obj513witch_green.pct	0
DNN_4	Deaf Non-native	Sem	R	post	obj193hammer_blue.pct	0
DNN_4	Deaf Non-native	Phon	U	post	obj283nose_purple.pct	0
DNN_4	Deaf Non-native	Phon	U	post	obj411sock_blue.pct	0
DNN_4	Deaf Non-native	Sem	U	pre	obj476turtle_yellow.pct	0
DNN_4	Deaf Non-native	Phon	R	post	obj393shoe_yellow.pct	0
DNN_4	Deaf Non-native	Sem	U	pre	obj338priest_red.pct	0
DNN_4	Deaf Non-native	Sem	U	post	toast_purple.pct	0
DNN_4	Deaf Non-native	Phon	R	post	obj089chair_brown.pct	0
DNN_4	Deaf Non-native	Sem	R	pre	obj418spoon_purple.pct	0
DNN_4	Deaf Non-native	Sem	U	post	obj075candle_blue.pct	0
DNN_4	Deaf Non-native	Phon	R	pre	obj284nurse_yellow.pct	0
DNN_4	Deaf Non-native	Phon	R	post	obj106comb_red.pct	0
DNN_4	Deaf Non-native	Sem	U	post	obj034bear_brown.pct	0
DNN_4	Deaf Non-native	Sem	R	pre	obj178giraffe_red.pct	0
DNN_4	Deaf Non-native	Phon	U	post	obj431sun_red.pct	0
DNN_4	Deaf Non-native	Phon	U	post	obj290owl_yellow.pct	0
DNN_4	Deaf Non-native	Phon	U	pre	obj225key_brown.pct	0
DNN_4	Deaf Non-native	Phon	U	post	obj141eagle_brown.pct	0
DNN_4	Deaf Non-native	Sem	U	pre	coffee_brown.pct	0
DNN_4	Deaf Non-native	Phon	U	pre	rainbow_red.pct	0
DNN_4	Deaf Non-native	Sem	R	pre	obj063broom_brown.pct	0
DNN_4	Deaf Non-native	Phon	U	pre	obj380scissors_purple.pct	0
DNN_4	Deaf Non-native	Phon	U	pre	obj045bird_green.pct	0
DNN_4	Deaf Non-native	Phon	U	pre	obj235lawnmower_yellow.pct	0
DNN_4	Deaf Non-native	Sem	R	post	obj199hat_brown.pct	0
DNN_4	Deaf Non-native	Phon	R	post	obj144egg_purple.pct	0
DNN_4	Deaf Non-native	Sem	U	post	obj459tomato_green.pct	0
DNN_4	Deaf Non-native	Phon	U	pre	obj336potato_blue.pct	0
DNN_4	Deaf Non-native	Phon	R	pre	obj090cheese_green.pct	0
DNN_4	Deaf Non-native	Sem	R	post	obj111cow_purple.pct	0
HL2_18	Hearing L2	Phon	U	pre	obj051book_blue.pct	1
HL2_18	Hearing L2	Sem	U	pre	obj003airplane_yellow.pct	1
HL2_18	Hearing L2	Sem	R	pre	obj416spider_purple.pct	1
HL2_18	Hearing L2	Phon	U	post	obj157fish_green.pct	1
HL2_18	Hearing L2	Sem	R	pre	obj355ring_blue.pct	1
HL2_18	Hearing L2	Phon	U	pre	obj127doctor_brown.pct	1
HL2_18	Hearing L2	Sem	R	pre	obj067butterfly_green.pct	1
HL2_18	Hearing L2	Phon	U	pre	obj095church_purple.pct	1
HL2_18	Hearing L2	Phon	U	post	obj181glasses_blue.pct	1
HL2_18	Hearing L2	Sem	R	post	obj469tree_yellow.pct	1
HL2_18	Hearing L2	Sem	R	post	obj071cake_red.pct	1
HL2_18	Hearing L2	Sem	U	post	obj192hamburger_green.pct	1
HL2_18	Hearing L2	Sem	U	post	obj164flute_red.pct	1
HL2_18	Hearing L2	Phon	U	pre	obj479umbrella_red.pct	1
HL2_18	Hearing L2	Phon	R	post	obj314piano_green.pct	1
HL2_18	Hearing L2	Sem	U	post	obj179girl_yellow.pct	1
HL2_18	Hearing L2	Sem	U	pre	obj167football_blue.pct	1
HL2_18	Hearing L2	Sem	U	pre	obj513witch_green.pct	1
HL2_18	Hearing L2	Sem	U	post	obj193hammer_blue.pct	1
HL2_18	Hearing L2	Phon	R	post	obj283nose_purple.pct	1
HL2_18	Hearing L2	Phon	R	post	obj411sock_blue.pct	1
HL2_18	Hearing L2	Sem	R	pre	obj476turtle_yellow.pct	1
HL2_18	Hearing L2	Phon	U	post	obj393shoe_yellow.pct	1
HL2_18	Hearing L2	Sem	R	pre	obj338priest_red.pct	1
HL2_18	Hearing L2	Sem	R	post	toast_purple.pct	1
HL2_18	Hearing L2	Phon	U	post	obj089chair_brown.pct	1
HL2_18	Hearing L2	Sem	U	pre	obj418spoon_purple.pct	1
HL2_18	Hearing L2	Sem	R	post	obj075candle_blue.pct	1
HL2_18	Hearing L2	Phon	U	pre	obj284nurse_yellow.pct	1
HL2_18	Hearing L2	Phon	U	post	obj106comb_red.pct	1
HL2_18	Hearing L2	Sem	R	post	obj034bear_brown.pct	1
HL2_18	Hearing L2	Sem	U	pre	obj178giraffe_red.pct	1
HL2_18	Hearing L2	Phon	R	post	obj431sun_red.pct	1
HL2_18	Hearing L2	Phon	R	post	obj290owl_yellow.pct	1
HL2_18	Hearing L2	Phon	R	pre	obj225key_brown.pct	1
HL2_18	Hearing L2	Phon	R	post	obj141eagle_brown.pct	1
HL2_18	Hearing L2	Sem	R	pre	coffee_brown.pct	1
HL2_18	Hearing L2	Phon	R	pre	rainbow_red.pct	1
HL2_18	Hearing L2	Sem	U	pre	obj063broom_brown.pct	1
HL2_18	Hearing L2	Phon	R	pre	obj380scissors_purple.pct	1
HL2_18	Hearing L2	Phon	R	pre	obj045bird_green.pct	1
HL2_18	Hearing L2	Phon	R	pre	obj235lawnmower_yellow.pct	1
HL2_18	Hearing L2	Sem	U	post	obj199hat_brown.pct	1
HL2_18	Hearing L2	Phon	U	post	obj144egg_purple.pct	1
HL2_18	Hearing L2	Sem	R	post	obj459tomato_green.pct	1
HL2_18	Hearing L2	Phon	R	pre	obj336potato_blue.pct	1
HL2_18	Hearing L2	Phon	U	pre	obj090cheese_green.pct	1
HL2_18	Hearing L2	Sem	U	post	obj111cow_purple.pct	1
HL2_19	Hearing L2	Phon	U	pre	obj051book_blue.pct	1
HL2_19	Hearing L2	Sem	U	pre	obj003airplane_yellow.pct	1
HL2_19	Hearing L2	Sem	R	pre	obj416spider_purple.pct	0
HL2_19	Hearing L2	Phon	U	post	obj157fish_green.pct	1
HL2_19	Hearing L2	Sem	R	pre	obj355ring_blue.pct	0
HL2_19	Hearing L2	Phon	U	pre	obj127doctor_brown.pct	0
HL2_19	Hearing L2	Sem	R	pre	obj067butterfly_green.pct	0
HL2_19	Hearing L2	Phon	U	pre	obj095church_purple.pct	0
HL2_19	Hearing L2	Phon	U	post	obj181glasses_blue.pct	0
HL2_19	Hearing L2	Sem	R	post	obj469tree_yellow.pct	0
HL2_19	Hearing L2	Sem	R	post	obj071cake_red.pct	0
HL2_19	Hearing L2	Sem	U	post	obj192hamburger_green.pct	0
HL2_19	Hearing L2	Sem	U	post	obj164flute_red.pct	0
HL2_19	Hearing L2	Phon	U	pre	obj479umbrella_red.pct	0
HL2_19	Hearing L2	Phon	R	post	obj314piano_green.pct	0
HL2_19	Hearing L2	Sem	U	post	obj179girl_yellow.pct	0
HL2_19	Hearing L2	Sem	U	pre	obj167football_blue.pct	0
HL2_19	Hearing L2	Sem	U	pre	obj513witch_green.pct	0
HL2_19	Hearing L2	Sem	U	post	obj193hammer_blue.pct	0
HL2_19	Hearing L2	Phon	R	post	obj283nose_purple.pct	0
HL2_19	Hearing L2	Phon	R	post	obj411sock_blue.pct	0
HL2_19	Hearing L2	Sem	R	pre	obj476turtle_yellow.pct	0
HL2_19	Hearing L2	Phon	U	post	obj393shoe_yellow.pct	0
HL2_19	Hearing L2	Sem	R	pre	obj338priest_red.pct	0
HL2_19	Hearing L2	Sem	R	post	toast_purple.pct	0
HL2_19	Hearing L2	Phon	U	post	obj089chair_brown.pct	0
HL2_19	Hearing L2	Sem	U	pre	obj418spoon_purple.pct	0
HL2_19	Hearing L2	Sem	R	post	obj075candle_blue.pct	0
HL2_19	Hearing L2	Phon	U	pre	obj284nurse_yellow.pct	0
HL2_19	Hearing L2	Phon	U	post	obj106comb_red.pct	0
HL2_19	Hearing L2	Sem	R	post	obj034bear_brown.pct	0
HL2_19	Hearing L2	Sem	U	pre	obj178giraffe_red.pct	0
HL2_19	Hearing L2	Phon	R	post	obj431sun_red.pct	0
HL2_19	Hearing L2	Phon	R	post	obj290owl_yellow.pct	0
HL2_19	Hearing L2	Phon	R	pre	obj225key_brown.pct	0
HL2_19	Hearing L2	Phon	R	post	obj141eagle_brown.pct	0
HL2_19	Hearing L2	Sem	R	pre	coffee_brown.pct	0
HL2_19	Hearing L2	Phon	R	pre	rainbow_red.pct	0
HL2_19	Hearing L2	Sem	U	pre	obj063broom_brown.pct	0
HL2_19	Hearing L2	Phon	R	pre	obj380scissors_purple.pct	0
HL2_19	Hearing L2	Phon	R	pre	obj045bird_green.pct	0
HL2_19	Hearing L2	Phon	R	pre	obj235lawnmower_yellow.pct	0
HL2_19	Hearing L2	Sem	U	post	obj199hat_brown.pct	0
HL2_19	Hearing L2	Phon	U	post	obj144egg_purple.pct	0
HL2_19	Hearing L2	Sem	R	post	obj459tomato_green.pct	0
HL2_19	Hearing L2	Phon	R	pre	obj336potato_blue.pct	0
HL2_19	Hearing L2	Phon	U	pre	obj090cheese_green.pct	0
HL2_19	Hearing L2	Sem	U	post	obj111cow_purple.pct	0
DN_9	Deaf native	Phon	R	post	obj051book_blue.pct	0
DN_9	Deaf native	Sem	R	post	obj003airplane_yellow.pct	0
DN_9	Deaf native	Sem	U	post	obj416spider_purple.pct	0
DN_9	Deaf native	Phon	U	pre	obj157fish_green.pct	0
DN_9	Deaf native	Sem	U	post	obj355ring_blue.pct	0
DN_9	Deaf native	Phon	R	post	obj127doctor_brown.pct	0
DN_9	Deaf native	Sem	U	post	obj067butterfly_green.pct	0
DN_9	Deaf native	Phon	R	post	obj095church_purple.pct	0
DN_9	Deaf native	Phon	U	pre	obj181glasses_blue.pct	0
DN_9	Deaf native	Sem	R	pre	obj469tree_yellow.pct	0
DN_9	Deaf native	Sem	R	pre	obj071cake_red.pct	0
DN_9	Deaf native	Sem	U	pre	obj192hamburger_green.pct	0
DN_9	Deaf native	Sem	U	pre	obj164flute_red.pct	0
DN_9	Deaf native	Phon	R	post	obj479umbrella_red.pct	0
DN_9	Deaf native	Phon	R	pre	obj314piano_green.pct	0
DN_9	Deaf native	Sem	U	pre	obj179girl_yellow.pct	0
DN_9	Deaf native	Sem	R	post	obj167football_blue.pct	0
DN_9	Deaf native	Sem	R	post	obj513witch_green.pct	0
DN_9	Deaf native	Sem	U	pre	obj193hammer_blue.pct	0
DN_9	Deaf native	Phon	R	pre	obj283nose_purple.pct	0
DN_9	Deaf native	Phon	R	pre	obj411sock_blue.pct	0
DN_9	Deaf native	Sem	U	post	obj476turtle_yellow.pct	0
DN_9	Deaf native	Phon	U	pre	obj393shoe_yellow.pct	0
DN_9	Deaf native	Sem	U	post	obj338priest_red.pct	0
DN_9	Deaf native	Sem	R	pre	toast_purple.pct	0
DN_9	Deaf native	Phon	U	pre	obj089chair_brown.pct	0
DN_9	Deaf native	Sem	R	post	obj418spoon_purple.pct	0
DN_9	Deaf native	Sem	R	pre	obj075candle_blue.pct	0
DN_9	Deaf native	Phon	R	post	obj284nurse_yellow.pct	0
DN_9	Deaf native	Phon	U	pre	obj106comb_red.pct	0
DN_9	Deaf native	Sem	R	pre	obj034bear_brown.pct	0
DN_9	Deaf native	Sem	R	post	obj178giraffe_red.pct	0
DN_9	Deaf native	Phon	R	pre	obj431sun_red.pct	0
DN_9	Deaf native	Phon	R	pre	obj290owl_yellow.pct	0
DN_9	Deaf native	Phon	U	post	obj225key_brown.pct	0
DN_9	Deaf native	Phon	R	pre	obj141eagle_brown.pct	0
DN_9	Deaf native	Sem	U	post	coffee_brown.pct	0
DN_9	Deaf native	Phon	U	post	rainbow_red.pct	0
DN_9	Deaf native	Sem	R	post	obj063broom_brown.pct	0
DN_9	Deaf native	Phon	U	post	obj380scissors_purple.pct	0
DN_9	Deaf native	Phon	U	post	obj045bird_green.pct	0
DN_9	Deaf native	Phon	U	post	obj235lawnmower_yellow.pct	0
DN_9	Deaf native	Sem	U	pre	obj199hat_brown.pct	0
DN_9	Deaf native	Phon	U	pre	obj144egg_purple.pct	0
DN_9	Deaf native	Sem	R	pre	obj459tomato_green.pct	0
DN_9	Deaf native	Phon	U	post	obj336potato_blue.pct	0
DN_9	Deaf native	Phon	R	post	obj090cheese_green.pct	0
DN_9	Deaf native	Sem	U	pre	obj111cow_purple.pct	0
DNN_5	Deaf Non-native	Phon	R	post	obj051book_blue.pct	1
DNN_5	Deaf Non-native	Sem	R	post	obj003airplane_yellow.pct	1
DNN_5	Deaf Non-native	Sem	U	post	obj416spider_purple.pct	1
DNN_5	Deaf Non-native	Phon	U	pre	obj157fish_green.pct	1
DNN_5	Deaf Non-native	Sem	U	post	obj355ring_blue.pct	1
DNN_5	Deaf Non-native	Phon	R	post	obj127doctor_brown.pct	1
DNN_5	Deaf Non-native	Sem	U	post	obj067butterfly_green.pct	1
DNN_5	Deaf Non-native	Phon	R	post	obj095church_purple.pct	0
DNN_5	Deaf Non-native	Phon	U	pre	obj181glasses_blue.pct	0
DNN_5	Deaf Non-native	Sem	R	pre	obj469tree_yellow.pct	1
DNN_5	Deaf Non-native	Sem	R	pre	obj071cake_red.pct	1
DNN_5	Deaf Non-native	Sem	U	pre	obj192hamburger_green.pct	1
DNN_5	Deaf Non-native	Sem	U	pre	obj164flute_red.pct	0
DNN_5	Deaf Non-native	Phon	R	post	obj479umbrella_red.pct	1
DNN_5	Deaf Non-native	Phon	R	pre	obj314piano_green.pct	1
DNN_5	Deaf Non-native	Sem	R	post	obj167football_blue.pct	1
DNN_5	Deaf Non-native	Sem	R	post	obj513witch_green.pct	1
DNN_5	Deaf Non-native	Sem	U	pre	obj193hammer_blue.pct	0
DNN_5	Deaf Non-native	Phon	R	pre	obj283nose_purple.pct	0
DNN_5	Deaf Non-native	Phon	R	pre	obj411sock_blue.pct	0
DNN_5	Deaf Non-native	Sem	U	post	obj476turtle_yellow.pct	1
DNN_5	Deaf Non-native	Phon	U	pre	obj393shoe_yellow.pct	0
DNN_5	Deaf Non-native	Sem	U	post	obj338priest_red.pct	0
DNN_5	Deaf Non-native	Sem	R	pre	toast_purple.pct	1
DNN_5	Deaf Non-native	Phon	U	pre	obj089chair_brown.pct	1
DNN_5	Deaf Non-native	Sem	R	post	obj418spoon_purple.pct	1
DNN_5	Deaf Non-native	Sem	R	pre	obj075candle_blue.pct	0
DNN_5	Deaf Non-native	Phon	R	post	obj284nurse_yellow.pct	1
DNN_5	Deaf Non-native	Phon	U	pre	obj106comb_red.pct	0
DNN_5	Deaf Non-native	Sem	R	pre	obj034bear_brown.pct	0
DNN_5	Deaf Non-native	Sem	R	post	obj178giraffe_red.pct	0
DNN_5	Deaf Non-native	Phon	R	pre	obj431sun_red.pct	0
DNN_5	Deaf Non-native	Phon	R	pre	obj290owl_yellow.pct	0
DNN_5	Deaf Non-native	Phon	U	post	obj225key_brown.pct	0
DNN_5	Deaf Non-native	Phon	R	pre	obj141eagle_brown.pct	0
DNN_5	Deaf Non-native	Sem	U	post	coffee_brown.pct	1
DNN_5	Deaf Non-native	Phon	U	post	rainbow_red.pct	1
DNN_5	Deaf Non-native	Sem	R	post	obj063broom_brown.pct	1
DNN_5	Deaf Non-native	Phon	U	post	obj380scissors_purple.pct	1
DNN_5	Deaf Non-native	Phon	U	post	obj045bird_green.pct	1
DNN_5	Deaf Non-native	Phon	U	post	obj235lawnmower_yellow.pct	1
DNN_5	Deaf Non-native	Sem	U	pre	obj199hat_brown.pct	0
DNN_5	Deaf Non-native	Phon	U	pre	obj144egg_purple.pct	0
DNN_5	Deaf Non-native	Sem	R	pre	obj459tomato_green.pct	1
DNN_5	Deaf Non-native	Phon	U	post	obj336potato_blue.pct	1
DNN_5	Deaf Non-native	Phon	R	post	obj090cheese_green.pct	1
DNN_5	Deaf Non-native	Sem	U	pre	obj111cow_purple.pct	0
DN_10	Deaf native	Phon	U	pre	obj051book_blue.pct	0
DN_10	Deaf native	Sem	U	pre	obj003airplane_yellow.pct	0
DN_10	Deaf native	Sem	R	pre	obj416spider_purple.pct	0
DN_10	Deaf native	Phon	U	post	obj157fish_green.pct	0
DN_10	Deaf native	Sem	R	pre	obj355ring_blue.pct	0
DN_10	Deaf native	Phon	U	pre	obj127doctor_brown.pct	0
DN_10	Deaf native	Sem	R	pre	obj067butterfly_green.pct	0
DN_10	Deaf native	Phon	U	pre	obj095church_purple.pct	0
DN_10	Deaf native	Phon	U	post	obj181glasses_blue.pct	0
DN_10	Deaf native	Sem	R	post	obj469tree_yellow.pct	0
DN_10	Deaf native	Sem	R	post	obj071cake_red.pct	0
DN_10	Deaf native	Sem	U	post	obj192hamburger_green.pct	0
DN_10	Deaf native	Sem	U	post	obj164flute_red.pct	0
DN_10	Deaf native	Phon	U	pre	obj479umbrella_red.pct	0
DN_10	Deaf native	Phon	R	post	obj314piano_green.pct	0
DN_10	Deaf native	Sem	U	post	obj179girl_yellow.pct	0
DN_10	Deaf native	Sem	U	pre	obj167football_blue.pct	0
DN_10	Deaf native	Sem	U	pre	obj513witch_green.pct	0
DN_10	Deaf native	Sem	U	post	obj193hammer_blue.pct	0
DN_10	Deaf native	Phon	R	post	obj283nose_purple.pct	0
DN_10	Deaf native	Phon	R	post	obj411sock_blue.pct	0
DN_10	Deaf native	Sem	R	pre	obj476turtle_yellow.pct	0
DN_10	Deaf native	Phon	U	post	obj393shoe_yellow.pct	0
DN_10	Deaf native	Sem	R	pre	obj338priest_red.pct	0
DN_10	Deaf native	Sem	R	post	toast_purple.pct	0
DN_10	Deaf native	Phon	U	post	obj089chair_brown.pct	0
DN_10	Deaf native	Sem	U	pre	obj418spoon_purple.pct	0
DN_10	Deaf native	Sem	R	post	obj075candle_blue.pct	0
DN_10	Deaf native	Phon	U	pre	obj284nurse_yellow.pct	0
DN_10	Deaf native	Phon	U	post	obj106comb_red.pct	0
DN_10	Deaf native	Sem	R	post	obj034bear_brown.pct	0
DN_10	Deaf native	Sem	U	pre	obj178giraffe_red.pct	0
DN_10	Deaf native	Phon	R	post	obj431sun_red.pct	0
DN_10	Deaf native	Phon	R	post	obj290owl_yellow.pct	0
DN_10	Deaf native	Phon	R	pre	obj225key_brown.pct	0
DN_10	Deaf native	Phon	R	post	obj141eagle_brown.pct	0
DN_10	Deaf native	Sem	R	pre	coffee_brown.pct	0
DN_10	Deaf native	Phon	R	pre	rainbow_red.pct	0
DN_10	Deaf native	Sem	U	pre	obj063broom_brown.pct	0
DN_10	Deaf native	Phon	R	pre	obj380scissors_purple.pct	0
DN_10	Deaf native	Phon	R	pre	obj045bird_green.pct	0
DN_10	Deaf native	Phon	R	pre	obj235lawnmower_yellow.pct	0
DN_10	Deaf native	Sem	U	post	obj199hat_brown.pct	0
DN_10	Deaf native	Phon	U	post	obj144egg_purple.pct	0
DN_10	Deaf native	Sem	R	post	obj459tomato_green.pct	0
DN_10	Deaf native	Phon	R	pre	obj336potato_blue.pct	0
DN_10	Deaf native	Phon	U	pre	obj090cheese_green.pct	0
DN_10	Deaf native	Sem	U	post	obj111cow_purple.pct	0
DNN_6	Deaf Non-native	Phon	U	pre	obj051book_blue.pct	0
DNN_6	Deaf Non-native	Sem	U	pre	obj003airplane_yellow.pct	1
DNN_6	Deaf Non-native	Sem	R	pre	obj416spider_purple.pct	1
DNN_6	Deaf Non-native	Phon	U	post	obj157fish_green.pct	1
DNN_6	Deaf Non-native	Sem	R	pre	obj355ring_blue.pct	0
DNN_6	Deaf Non-native	Phon	U	pre	obj127doctor_brown.pct	1
DNN_6	Deaf Non-native	Sem	R	pre	obj067butterfly_green.pct	0
DNN_6	Deaf Non-native	Phon	U	pre	obj095church_purple.pct	0
DNN_6	Deaf Non-native	Phon	U	post	obj181glasses_blue.pct	0
DNN_6	Deaf Non-native	Sem	R	post	obj469tree_yellow.pct	0
DNN_6	Deaf Non-native	Sem	R	post	obj071cake_red.pct	0
DNN_6	Deaf Non-native	Sem	U	post	obj192hamburger_green.pct	0
DNN_6	Deaf Non-native	Sem	U	post	obj164flute_red.pct	0
DNN_6	Deaf Non-native	Phon	U	pre	obj479umbrella_red.pct	0
DNN_6	Deaf Non-native	Phon	R	post	obj314piano_green.pct	0
DNN_6	Deaf Non-native	Sem	U	post	obj179girl_yellow.pct	0
DNN_6	Deaf Non-native	Sem	U	pre	obj167football_blue.pct	0
DNN_6	Deaf Non-native	Sem	U	pre	obj513witch_green.pct	0
DNN_6	Deaf Non-native	Sem	U	post	obj193hammer_blue.pct	0
DNN_6	Deaf Non-native	Phon	R	post	obj283nose_purple.pct	1
DNN_6	Deaf Non-native	Phon	R	post	obj411sock_blue.pct	0
DNN_6	Deaf Non-native	Sem	R	pre	obj476turtle_yellow.pct	0
DNN_6	Deaf Non-native	Phon	U	post	obj393shoe_yellow.pct	0
DNN_6	Deaf Non-native	Sem	R	pre	obj338priest_red.pct	0
DNN_6	Deaf Non-native	Sem	R	post	toast_purple.pct	0
DNN_6	Deaf Non-native	Phon	U	post	obj089chair_brown.pct	0
DNN_6	Deaf Non-native	Sem	U	pre	obj418spoon_purple.pct	0
DNN_6	Deaf Non-native	Sem	R	post	obj075candle_blue.pct	0
DNN_6	Deaf Non-native	Phon	U	pre	obj284nurse_yellow.pct	0
DNN_6	Deaf Non-native	Phon	U	post	obj106comb_red.pct	0
DNN_6	Deaf Non-native	Sem	R	post	obj034bear_brown.pct	0
DNN_6	Deaf Non-native	Sem	U	pre	obj178giraffe_red.pct	0
DNN_6	Deaf Non-native	Phon	R	post	obj431sun_red.pct	0
DNN_6	Deaf Non-native	Phon	R	post	obj290owl_yellow.pct	0
DNN_6	Deaf Non-native	Phon	R	pre	obj225key_brown.pct	0
DNN_6	Deaf Non-native	Phon	R	post	obj141eagle_brown.pct	0
DNN_6	Deaf Non-native	Sem	R	pre	coffee_brown.pct	0
DNN_6	Deaf Non-native	Phon	R	pre	rainbow_red.pct	0
DNN_6	Deaf Non-native	Sem	U	pre	obj063broom_brown.pct	0
DNN_6	Deaf Non-native	Phon	R	pre	obj380scissors_purple.pct	0
DNN_6	Deaf Non-native	Phon	R	pre	obj045bird_green.pct	0
DNN_6	Deaf Non-native	Phon	R	pre	obj235lawnmower_yellow.pct	0
DNN_6	Deaf Non-native	Sem	U	post	obj199hat_brown.pct	0
DNN_6	Deaf Non-native	Phon	U	post	obj144egg_purple.pct	0
DNN_6	Deaf Non-native	Sem	R	post	obj459tomato_green.pct	0
DNN_6	Deaf Non-native	Phon	R	pre	obj336potato_blue.pct	0
DNN_6	Deaf Non-native	Phon	U	pre	obj090cheese_green.pct	0
DNN_6	Deaf Non-native	Sem	U	post	obj111cow_purple.pct	0
DNN_7	Deaf Non-native	Phon	U	post	obj051book_blue.pct	0
DNN_7	Deaf Non-native	Sem	U	post	obj003airplane_yellow.pct	0
DNN_7	Deaf Non-native	Sem	R	post	obj416spider_purple.pct	0
DNN_7	Deaf Non-native	Phon	R	pre	obj157fish_green.pct	0
DNN_7	Deaf Non-native	Sem	R	post	obj355ring_blue.pct	1
DNN_7	Deaf Non-native	Phon	U	post	obj127doctor_brown.pct	1
DNN_7	Deaf Non-native	Sem	R	post	obj067butterfly_green.pct	0
DNN_7	Deaf Non-native	Phon	U	post	obj095church_purple.pct	0
DNN_7	Deaf Non-native	Phon	R	pre	obj181glasses_blue.pct	0
DNN_7	Deaf Non-native	Sem	U	pre	obj469tree_yellow.pct	0
DNN_7	Deaf Non-native	Sem	U	pre	obj071cake_red.pct	0
DNN_7	Deaf Non-native	Sem	R	pre	obj192hamburger_green.pct	0
DNN_7	Deaf Non-native	Sem	R	pre	obj164flute_red.pct	0
DNN_7	Deaf Non-native	Phon	U	post	obj479umbrella_red.pct	0
DNN_7	Deaf Non-native	Phon	U	pre	obj314piano_green.pct	0
DNN_7	Deaf Non-native	Sem	R	pre	obj179girl_yellow.pct	0
DNN_7	Deaf Non-native	Sem	U	post	obj167football_blue.pct	0
DNN_7	Deaf Non-native	Sem	U	post	obj513witch_green.pct	0
DNN_7	Deaf Non-native	Sem	R	pre	obj193hammer_blue.pct	0
DNN_7	Deaf Non-native	Phon	U	pre	obj283nose_purple.pct	0
DNN_7	Deaf Non-native	Phon	U	pre	obj411sock_blue.pct	0
DNN_7	Deaf Non-native	Sem	R	post	obj476turtle_yellow.pct	0
DNN_7	Deaf Non-native	Phon	R	pre	obj393shoe_yellow.pct	0
DNN_7	Deaf Non-native	Sem	R	post	obj338priest_red.pct	0
DNN_7	Deaf Non-native	Sem	U	pre	toast_purple.pct	0
DNN_7	Deaf Non-native	Phon	R	pre	obj089chair_brown.pct	0
DNN_7	Deaf Non-native	Sem	U	post	obj418spoon_purple.pct	0
DNN_7	Deaf Non-native	Sem	U	pre	obj075candle_blue.pct	0
DNN_7	Deaf Non-native	Phon	U	post	obj284nurse_yellow.pct	0
DNN_7	Deaf Non-native	Phon	R	pre	obj106comb_red.pct	0
DNN_7	Deaf Non-native	Sem	U	pre	obj034bear_brown.pct	0
DNN_7	Deaf Non-native	Sem	U	post	obj178giraffe_red.pct	0
DNN_7	Deaf Non-native	Phon	U	pre	obj431sun_red.pct	0
DNN_7	Deaf Non-native	Phon	U	pre	obj290owl_yellow.pct	0
DNN_7	Deaf Non-native	Phon	R	post	obj225key_brown.pct	0
DNN_7	Deaf Non-native	Phon	U	pre	obj141eagle_brown.pct	0
DNN_7	Deaf Non-native	Sem	R	post	coffee_brown.pct	0
DNN_7	Deaf Non-native	Phon	R	post	rainbow_red.pct	1
DNN_7	Deaf Non-native	Sem	U	post	obj063broom_brown.pct	1
DNN_7	Deaf Non-native	Phon	R	post	obj380scissors_purple.pct	1
DNN_7	Deaf Non-native	Phon	R	post	obj045bird_green.pct	1
DNN_7	Deaf Non-native	Phon	R	post	obj235lawnmower_yellow.pct	1
DNN_7	Deaf Non-native	Sem	R	pre	obj199hat_brown.pct	1
DNN_7	Deaf Non-native	Phon	R	pre	obj144egg_purple.pct	1
DNN_7	Deaf Non-native	Sem	U	pre	obj459tomato_green.pct	1
DNN_7	Deaf Non-native	Phon	R	post	obj336potato_blue.pct	1
DNN_7	Deaf Non-native	Phon	U	post	obj090cheese_green.pct	1
DNN_7	Deaf Non-native	Sem	R	pre	obj111cow_purple.pct	1
DNN_8	Deaf Non-native	Phon	R	pre	obj051book_blue.pct	1
DNN_8	Deaf Non-native	Sem	R	pre	obj003airplane_yellow.pct	1
DNN_8	Deaf Non-native	Sem	U	pre	obj416spider_purple.pct	1
DNN_8	Deaf Non-native	Phon	R	post	obj157fish_green.pct	1
DNN_8	Deaf Non-native	Sem	U	pre	obj355ring_blue.pct	0
DNN_8	Deaf Non-native	Sem	U	pre	obj067butterfly_green.pct	1
DNN_8	Deaf Non-native	Phon	R	pre	obj095church_purple.pct	1
DNN_8	Deaf Non-native	Phon	R	post	obj181glasses_blue.pct	1
DNN_8	Deaf Non-native	Sem	U	post	obj469tree_yellow.pct	1
DNN_8	Deaf Non-native	Sem	U	post	obj071cake_red.pct	1
DNN_8	Deaf Non-native	Sem	R	post	obj192hamburger_green.pct	1
DNN_8	Deaf Non-native	Sem	R	post	obj164flute_red.pct	1
DNN_8	Deaf Non-native	Phon	R	pre	obj479umbrella_red.pct	1
DNN_8	Deaf Non-native	Phon	U	post	obj314piano_green.pct	1
DNN_8	Deaf Non-native	Sem	R	post	obj179girl_yellow.pct	1
DNN_8	Deaf Non-native	Sem	R	pre	obj167football_blue.pct	1
DNN_8	Deaf Non-native	Sem	R	pre	obj513witch_green.pct	0
DNN_8	Deaf Non-native	Sem	R	post	obj193hammer_blue.pct	1
DNN_8	Deaf Non-native	Phon	U	post	obj283nose_purple.pct	1
DNN_8	Deaf Non-native	Phon	U	post	obj411sock_blue.pct	1
DNN_8	Deaf Non-native	Sem	U	pre	obj476turtle_yellow.pct	1
DNN_8	Deaf Non-native	Phon	R	post	obj393shoe_yellow.pct	1
DNN_8	Deaf Non-native	Sem	U	pre	obj338priest_red.pct	1
DNN_8	Deaf Non-native	Sem	U	post	toast_purple.pct	1
DNN_8	Deaf Non-native	Phon	R	post	obj089chair_brown.pct	1
DNN_8	Deaf Non-native	Sem	R	pre	obj418spoon_purple.pct	1
DNN_8	Deaf Non-native	Sem	U	post	obj075candle_blue.pct	1
DNN_8	Deaf Non-native	Phon	R	pre	obj284nurse_yellow.pct	1
DNN_8	Deaf Non-native	Phon	R	post	obj106comb_red.pct	1
DNN_8	Deaf Non-native	Sem	U	post	obj034bear_brown.pct	1
DNN_8	Deaf Non-native	Sem	R	pre	obj178giraffe_red.pct	1
DNN_8	Deaf Non-native	Phon	U	post	obj431sun_red.pct	1
DNN_8	Deaf Non-native	Phon	U	post	obj290owl_yellow.pct	1
DNN_8	Deaf Non-native	Phon	U	pre	obj225key_brown.pct	1
DNN_8	Deaf Non-native	Phon	U	post	obj141eagle_brown.pct	1
DNN_8	Deaf Non-native	Sem	U	pre	coffee_brown.pct	1
DNN_8	Deaf Non-native	Phon	U	pre	rainbow_red.pct	1
DNN_8	Deaf Non-native	Sem	R	pre	obj063broom_brown.pct	1
DNN_8	Deaf Non-native	Phon	U	pre	obj380scissors_purple.pct	1
DNN_8	Deaf Non-native	Phon	U	pre	obj045bird_green.pct	1
DNN_8	Deaf Non-native	Phon	U	pre	obj235lawnmower_yellow.pct	1
DNN_8	Deaf Non-native	Sem	R	post	obj199hat_brown.pct	1
DNN_8	Deaf Non-native	Phon	R	post	obj144egg_purple.pct	1
DNN_8	Deaf Non-native	Sem	U	post	obj459tomato_green.pct	1
DNN_8	Deaf Non-native	Phon	U	pre	obj336potato_blue.pct	1
DNN_8	Deaf Non-native	Phon	R	pre	obj090cheese_green.pct	1
DNN_8	Deaf Non-native	Sem	R	post	obj111cow_purple.pct	1
DNN_9	Deaf Non-native	Phon	R	post	obj051book_blue.pct	0
DNN_9	Deaf Non-native	Sem	R	post	obj003airplane_yellow.pct	0
DNN_9	Deaf Non-native	Sem	U	post	obj416spider_purple.pct	0
DNN_9	Deaf Non-native	Phon	U	pre	obj157fish_green.pct	0
DNN_9	Deaf Non-native	Sem	U	post	obj355ring_blue.pct	0
DNN_9	Deaf Non-native	Phon	R	post	obj127doctor_brown.pct	0
DNN_9	Deaf Non-native	Sem	U	post	obj067butterfly_green.pct	0
DNN_9	Deaf Non-native	Phon	R	post	obj095church_purple.pct	0
DNN_9	Deaf Non-native	Phon	U	pre	obj181glasses_blue.pct	0
DNN_9	Deaf Non-native	Sem	R	pre	obj469tree_yellow.pct	0
DNN_9	Deaf Non-native	Sem	R	pre	obj071cake_red.pct	0
DNN_9	Deaf Non-native	Sem	U	pre	obj192hamburger_green.pct	0
DNN_9	Deaf Non-native	Sem	U	pre	obj164flute_red.pct	0
DNN_9	Deaf Non-native	Phon	R	post	obj479umbrella_red.pct	0
DNN_9	Deaf Non-native	Phon	R	pre	obj314piano_green.pct	0
DNN_9	Deaf Non-native	Sem	U	pre	obj179girl_yellow.pct	0
DNN_9	Deaf Non-native	Sem	R	post	obj167football_blue.pct	0
DNN_9	Deaf Non-native	Sem	R	post	obj513witch_green.pct	0
DNN_9	Deaf Non-native	Sem	U	pre	obj193hammer_blue.pct	0
DNN_9	Deaf Non-native	Phon	R	pre	obj283nose_purple.pct	0
DNN_9	Deaf Non-native	Phon	R	pre	obj411sock_blue.pct	0
DNN_9	Deaf Non-native	Sem	U	post	obj476turtle_yellow.pct	0
DNN_9	Deaf Non-native	Phon	U	pre	obj393shoe_yellow.pct	0
DNN_9	Deaf Non-native	Sem	U	post	obj338priest_red.pct	0
DNN_9	Deaf Non-native	Sem	R	pre	toast_purple.pct	0
DNN_9	Deaf Non-native	Phon	U	pre	obj089chair_brown.pct	0
DNN_9	Deaf Non-native	Sem	R	post	obj418spoon_purple.pct	0
DNN_9	Deaf Non-native	Sem	R	pre	obj075candle_blue.pct	0
DNN_9	Deaf Non-native	Phon	R	post	obj284nurse_yellow.pct	0
DNN_9	Deaf Non-native	Phon	U	pre	obj106comb_red.pct	0
DNN_9	Deaf Non-native	Sem	R	pre	obj034bear_brown.pct	0
DNN_9	Deaf Non-native	Sem	R	post	obj178giraffe_red.pct	0
DNN_9	Deaf Non-native	Phon	R	pre	obj431sun_red.pct	0
DNN_9	Deaf Non-native	Phon	R	pre	obj290owl_yellow.pct	0
DNN_9	Deaf Non-native	Phon	U	post	obj225key_brown.pct	0
DNN_9	Deaf Non-native	Phon	R	pre	obj141eagle_brown.pct	0
DNN_9	Deaf Non-native	Sem	U	post	coffee_brown.pct	0
DNN_9	Deaf Non-native	Phon	U	post	rainbow_red.pct	0
DNN_9	Deaf Non-native	Sem	R	post	obj063broom_brown.pct	0
DNN_9	Deaf Non-native	Phon	U	post	obj380scissors_purple.pct	0
DNN_9	Deaf Non-native	Phon	U	post	obj045bird_green.pct	0
DNN_9	Deaf Non-native	Phon	U	post	obj235lawnmower_yellow.pct	0
DNN_9	Deaf Non-native	Sem	U	pre	obj199hat_brown.pct	0
DNN_9	Deaf Non-native	Phon	U	pre	obj144egg_purple.pct	0
DNN_9	Deaf Non-native	Sem	R	pre	obj459tomato_green.pct	0
DNN_9	Deaf Non-native	Phon	U	post	obj336potato_blue.pct	0
DNN_9	Deaf Non-native	Phon	R	post	obj090cheese_green.pct	0
DNN_9	Deaf Non-native	Sem	U	pre	obj111cow_purple.pct	0
DNN_10	Deaf Non-native	Phon	U	pre	obj051book_blue.pct	0
DNN_10	Deaf Non-native	Sem	U	pre	obj003airplane_yellow.pct	0
DNN_10	Deaf Non-native	Sem	R	pre	obj416spider_purple.pct	0
DNN_10	Deaf Non-native	Phon	U	post	obj157fish_green.pct	0
DNN_10	Deaf Non-native	Sem	R	pre	obj355ring_blue.pct	0
DNN_10	Deaf Non-native	Phon	U	pre	obj127doctor_brown.pct	0
DNN_10	Deaf Non-native	Sem	R	pre	obj067butterfly_green.pct	0
DNN_10	Deaf Non-native	Phon	U	pre	obj095church_purple.pct	0
DNN_10	Deaf Non-native	Phon	U	post	obj181glasses_blue.pct	0
DNN_10	Deaf Non-native	Sem	R	post	obj469tree_yellow.pct	0
DNN_10	Deaf Non-native	Sem	R	post	obj071cake_red.pct	0
DNN_10	Deaf Non-native	Sem	U	post	obj192hamburger_green.pct	0
DNN_10	Deaf Non-native	Sem	U	post	obj164flute_red.pct	0
DNN_10	Deaf Non-native	Phon	U	pre	obj479umbrella_red.pct	0
DNN_10	Deaf Non-native	Phon	R	post	obj314piano_green.pct	0
DNN_10	Deaf Non-native	Sem	U	post	obj179girl_yellow.pct	0
DNN_10	Deaf Non-native	Sem	U	pre	obj167football_blue.pct	0
DNN_10	Deaf Non-native	Sem	U	pre	obj513witch_green.pct	0
DNN_10	Deaf Non-native	Sem	U	post	obj193hammer_blue.pct	0
DNN_10	Deaf Non-native	Phon	R	post	obj283nose_purple.pct	0
DNN_10	Deaf Non-native	Phon	R	post	obj411sock_blue.pct	0
DNN_10	Deaf Non-native	Sem	R	pre	obj476turtle_yellow.pct	0
DNN_10	Deaf Non-native	Phon	U	post	obj393shoe_yellow.pct	0
DNN_10	Deaf Non-native	Sem	R	pre	obj338priest_red.pct	0
DNN_10	Deaf Non-native	Sem	R	post	toast_purple.pct	0
DNN_10	Deaf Non-native	Phon	U	post	obj089chair_brown.pct	0
DNN_10	Deaf Non-native	Sem	U	pre	obj418spoon_purple.pct	0
DNN_10	Deaf Non-native	Sem	R	post	obj075candle_blue.pct	0
DNN_10	Deaf Non-native	Phon	U	pre	obj284nurse_yellow.pct	0
DNN_10	Deaf Non-native	Phon	U	post	obj106comb_red.pct	0
DNN_10	Deaf Non-native	Sem	R	post	obj034bear_brown.pct	0
DNN_10	Deaf Non-native	Sem	U	pre	obj178giraffe_red.pct	0
DNN_10	Deaf Non-native	Phon	R	post	obj431sun_red.pct	0
DNN_10	Deaf Non-native	Phon	R	post	obj290owl_yellow.pct	0
DNN_10	Deaf Non-native	Phon	R	pre	obj225key_brown.pct	0
DNN_10	Deaf Non-native	Phon	R	post	obj141eagle_brown.pct	0
DNN_10	Deaf Non-native	Sem	R	pre	coffee_brown.pct	0
DNN_10	Deaf Non-native	Phon	R	pre	rainbow_red.pct	0
DNN_10	Deaf Non-native	Sem	U	pre	obj063broom_brown.pct	0
DNN_10	Deaf Non-native	Phon	R	pre	obj380scissors_purple.pct	0
DNN_10	Deaf Non-native	Phon	R	pre	obj045bird_green.pct	0
DNN_10	Deaf Non-native	Phon	R	pre	obj235lawnmower_yellow.pct	0
DNN_10	Deaf Non-native	Sem	U	post	obj199hat_brown.pct	0
DNN_10	Deaf Non-native	Phon	U	post	obj144egg_purple.pct	0
DNN_10	Deaf Non-native	Sem	R	post	obj459tomato_green.pct	0
DNN_10	Deaf Non-native	Phon	R	pre	obj336potato_blue.pct	0
DNN_10	Deaf Non-native	Phon	U	pre	obj090cheese_green.pct	0
DNN_10	Deaf Non-native	Sem	U	post	obj111cow_purple.pct	0
